# Supplementary material for: Potential key genes involved in metabolic resistance to malathion in the southern house mosquito, Culex quinquefasciatus, and functional validation of CYP325BC1 and CYP9M12 as candidate genes using RNA interference
Source: BMC Genomics. 2023 Mar 29;24:160. doi: 10.1186/s12864-023-09241-4 (PMC10061707; doi:10.1186/s12864-023-09241-4)
Supplement: Supplementary file 1 — Supplementary Material 1 [file 12864_2023_9241_MOESM1_ESM.xlsx]

## Sheet: Additional file 1 differentiall
Additional file 1. A list of 70 differently expressed genes from three major detoxification gene superfamilies in comparison between WI group versus CO group.
gene_id	logFC	logCPM	PValue	FDR	gene_name	family
CPIJ020018	11.1078	4.99913	1.1e-61	5.21e-58	cytochrome P450 6Z16	P450
CPIJ010548	2.58887	5.48735	2.99e-21	1.41e-18	cytochrome P450 9J39	P450
CPIJ019702	4.00429	3.00277	1.09e-20	4.69e-18	cytochrome P450 6M16	P450
CPIJ010227	2.24068	5.04045	2.3e-16	6.79e-14	cytochrome P450 12F13	P450
CPIJ019587	2.74135	5.72847	2.28e-16	6.79e-14	cytochrome P450 6Z14	P450
CPIJ010544	2.97228	6.06348	3.33e-16	9.44e-14	cytochrome P450 9J33	P450
CPIJ005955	2.40437	5.21327	1.74e-14	3.86e-12	cytochrome P450 6P14	P450
CPIJ010225	2.01947	3.93983	3.32e-12	4.61e-10	cytochrome P450 12F7	P450
CPIJ010480	2.18778	2.73689	5.33e-12	7.25e-10	cytochrome P450 4J20	P450
CPIJ008869	2.01667	5.11489	6.89e-12	9.2e-10	Homocysteine S-methyltransferase [Source:UniProtKB/TrEMBL%3BAcc:B0WQ03]	GST
CPIJ002675	4.98048	1.94816	2.03e-11	2.54e-09	Glutathione S-transferase 1 [Source:UniProtKB/TrEMBL%3BAcc:B0W6C4]	GST
CPIJ018241	1.92767	3.61573	2.92e-10	2.98e-08	Microsomal glutathione S-transferase 1 [Source:UniProtKB/TrEMBL%3BAcc:B0XG85]	GST
CPIJ019751	1.81211	5.96139	4.21e-10	4.11e-08	cytochrome P450 6AG16	P450
CPIJ014221	-2.82525	2.26105	8.61e-10	7.66e-08	cytochrome P450 9M13P	P450
CPIJ012470	2.07877	5.93568	5.01e-09	4e-07	cytochrome P450 9AL1	P450
CPIJ010546	4.00751	1.57639	6.74e-09	5.18e-07	cytochrome P450 9J34	P450
CPIJ017014	1.31046	4.58463	1.69e-08	1.23e-06	cytochrome P450 6AG14	P450
CPIJ010810	2.63357	1.47857	4.49e-08	3.01e-06	cytochrome P450 325BC2	P450
CPIJ009473	2.11086	1.72757	1.2e-07	6.99e-06	cytochrome P450 4D41	P450
CPIJ001460	-1.60223	1.95811	1.67e-07	9.45e-06	Palmitoyltransferase [Source:UniProtKB/TrEMBL%3BAcc:B0W2T5]	GST
CPIJ015961	2.36086	0.140688	4.56e-07	2.33e-05	cytochrome P450 325BE1	P450
CPIJ009468	1.33793	3.98851	5.87e-07	2.92e-05	cytochrome P450 4K3	P450
CPIJ005595	1.2863	10.4471	5.97e-07	2.96e-05	Fatty acid synthase S-acetyltransferase [Source:UniProtKB/TrEMBL%3BAcc:B0WEB3]	GST
CPIJ003692	1.26218	4.15371	6.96e-07	3.4e-05	glucosyl/glucuronosyl transferases	GST
CPIJ019673	1.12683	4.19347	2.28e-06	9.61e-05	cytochrome P450 6AG15	P450
CPIJ014939	1.62104	0.978286	6.15e-06	0.000221934	cytochrome P450 305A7	P450
CPIJ018630	1.85558	2.84182	6.76e-06	0.000240473	Glutathione S-transferase 1-1 [Source:UniProtKB/TrEMBL%3BAcc:B0XGK1]	GST
CPIJ019765	1.24388	2.62046	9.87e-06	0.000324215	cytochrome P450 9M14	P450
CPIJ009170	-1.94675	3.03806	1.09e-05	0.000350558	cytochrome P450 303A1	P450
CPIJ016854	1.26384	1.98404	1.16e-05	0.000369887	cytochrome P450 6N22	P450
CPIJ002676	1.97444	1.16943	1.27e-05	0.000397631	Glutathione S-transferase D7 [Source:UniProtKB/TrEMBL%3BAcc:B0W6C5]	GST
CPIJ001754	1.30417	4.16486	1.81e-05	0.000534467	cytochrome P450 4J6	P450
CPIJ020229	0.96066	4.10509	6.49e-05	0.00155902	cytochrome P450 4D42	P450
CPIJ014942	2.96495	0.651106	9.51e-05	0.00213712	cytochrome P450 305A10	P450
CPIJ011168	1.58787	1.01646	0.000105086	0.00230912	Carboxylesterase [Source:UniProtKB/TrEMBL%3BAcc:B0WUU4]	Esterase
CPIJ016284	1.49693	2.1938	0.000119858	0.00256987	cytochrome P450 4J4	P450
CPIJ007188	-2.74658	0.102357	0.000179614	0.00350743	cytochrome P450 4H30	P450
CPIJ000293	1.5351	2.94755	0.000182129	0.00353541	cytochrome P450 4J18	P450
CPIJ009415	-1.15595	9.26773	0.000194303	0.00373078	cytochrome P450	P450
CPIJ009478	0.865737	5.11818	0.000246968	0.00446025	cytochrome P450 4D42	P450
CPIJ005204	-1.39043	4.73652	0.000416241	0.00665289	Peptide methionine sulfoxide reductase msrA [Source:UniProtKB/TrEMBL%3BAcc:B0WFN9]	GST
CPIJ005953	1.04154	2.7483	0.00049863	0.00762	cytochrome P450 6BB3	P450
CPIJ010826	0.98669	2.80452	0.000594911	0.00876697	cytochrome P450 302A1	P450
CPIJ016857	0.852987	3.16675	0.000747462	0.0102756	cytochrome P450 6S4	P450
CPIJ017245	1.19426	2.4117	0.000841309	0.0112154	cytochrome P450 304B6	P450
CPIJ001380	-0.950492	2.45579	0.000916629	0.0118736	cytochrome P450 314A1	P450
CPIJ018565	1.30074	6.2662	0.000946344	0.0121632	Peptide methionine sulfoxide reductase [Source:UniProtKB/TrEMBL%3BAcc:B0XGG5]	GST
CPIJ010814	-1.46095	2.46173	0.00099823	0.0126644	Glutathione S-transferase 1-5 [Source:UniProtKB/TrEMBL%3BAcc:B0WUG8]	GST
CPIJ010541	0.760727	4.31141	0.00105018	0.0131177	cytochrome P450 9J37	P450
CPIJ014219	-1.25722	1.01156	0.00108507	0.0134692	cytochrome P450 9M10-de1b	P450
CPIJ000047	0.806721	4.52233	0.0011137	0.0137456	carboxylesterase	Esterase
CPIJ010536	-1.14784	4.33682	0.00122038	0.0147983	cytochrome P450 9J44	P450
CPIJ007827	0.986982	1.93219	0.00178237	0.0196233	carboxylesterase 2 precursor	Esterase
CPIJ010229	0.726088	4.78889	0.00178934	0.0196286	cytochrome P450 12F11	P450
CPIJ010547	-1.02757	3.73113	0.00184357	0.0199888	cytochrome P450 9J47	P450
CPIJ005954	2.21125	-0.264602	0.00184224	0.0199888	cytochrome P450 6CC2	P450
CPIJ000298	0.698027	5.70175	0.0024623	0.0247472	Cytochrome P450 6B7 [Source:UniProtKB/TrEMBL%3BAcc:B0VZI7]	P450
CPIJ006160	0.96818	10.0059	0.0025945	0.0257829	Glutathione s-transferase [Source:UniProtKB/TrEMBL%3BAcc:B0WFX0]	GST
CPIJ020199	0.983161	2.10654	0.0025925	0.0257829	cytochrome P450 6N20	P450
CPIJ002702	0.72569	5.49755	0.00275247	0.0269365	Adenylosuccinate lyase [Source:UniProtKB/TrEMBL%3BAcc:B0W6F1]	GST
CPIJ018627	1.18058	2.82301	0.00283195	0.0274663	Glutathione S-transferase 1-1 [Source:UniProtKB/TrEMBL%3BAcc:B0XGJ8]	GST
CPIJ010203	-2.62356	-0.378319	0.00294392	0.0283398	cytochrome P450 9AM1	P450
CPIJ002674	1.25221	1.12028	0.00301427	0.0288015	Glutathione S-transferase 1 [Source:UniProtKB/TrEMBL%3BAcc:B0W6C3]	GST
CPIJ014944	1.31995	1.08067	0.00317144	0.0299146	cytochrome P450 15B1	P450
CPIJ010543	0.845373	6.04214	0.00382156	0.0342271	cytochrome P450 9J40	P450
CPIJ007520	0.893962	6.61419	0.00404895	0.0353248	methionine-R-sulfoxide reductase	GST
CPIJ018631	1.27126	0.943963	0.00410226	0.0355842	Glutathione-s-transferase theta%2C gst [Source:UniProtKB/TrEMBL%3BAcc:B0XGK2]	GST
CPIJ018629	0.891174	5.93036	0.00517662	0.0423926	Glutathione-s-transferase theta%2C gst [Source:UniProtKB/TrEMBL%3BAcc:B0XGK0]	GST
CPIJ003695	0.766408	3.56301	0.00630993	0.0484126	glucosyl/glucuronosyl transferases	GST
CPIJ010539	0.812675	6.61889	0.00660656	0.0499676	cytochrome P450 9J36	P450
