# Supplementary material for: Potential key genes involved in metabolic resistance to malathion in the southern house mosquito, Culex quinquefasciatus, and functional validation of CYP325BC1 and CYP9M12 as candidate genes using RNA interference
Source: BMC Genomics. 2023 Mar 29;24:160. doi: 10.1186/s12864-023-09241-4 (PMC10061707; doi:10.1186/s12864-023-09241-4)
Supplement: Supplementary file 2 — Supplementary Material 2 [file 12864_2023_9241_MOESM2_ESM.xlsx]

## Sheet: Additional file 2 differentiall
Additional file 2. A list of 42 differently expressed genes from three major detoxification gene superfamilies in comparison between MR group versus MS group.
gene_id	logFC	logCPM	PValue	FDR	gene_name	family
CPIJ005204	3.47554	4.73652	4.44e-16	4.05e-13	Peptide methionine sulfoxide reductase msrA [Source:UniProtKB/TrEMBL%3BAcc:B0WFN9]	GST
CPIJ018565	3.30857	6.2662	5.74e-15	4.28e-12	Peptide methionine sulfoxide reductase [Source:UniProtKB/TrEMBL%3BAcc:B0XGG5]	GST
CPIJ014820	-1.68425	4.66626	6.68e-13	2.95e-10	protein-s isoprenylcysteine o-methyltransferase	GST
CPIJ014220	1.83345	2.76585	9.02e-12	2.72e-09	cytochrome P450 9M12	P450
CPIJ006160	-1.95904	10.0059	2.9e-09	4.73e-07	Glutathione s-transferase [Source:UniProtKB/TrEMBL%3BAcc:B0WFX0]	GST
CPIJ007638	2.39628	4.11722	5.76e-07	4.74e-05	carboxylesterase 3 precursor	Esterase
CPIJ011170	3.14853	0.631222	4.75e-06	0.000253561	Carboxylesterase [Source:UniProtKB/TrEMBL%3BAcc:B0WUU6]	Esterase
CPIJ017243	-1.15829	3.96755	5.86e-06	0.000303018	cytochrome P450 304B4	P450
CPIJ014942	3.35676	0.651106	1.56e-05	0.000661307	cytochrome P450 305A10	P450
CPIJ010548	-1.11864	5.48735	1.81e-05	0.000748888	cytochrome P450 9J39	P450
CPIJ010541	0.887012	4.31141	0.000140277	0.00358313	cytochrome P450 9J37	P450
CPIJ003361	2.52955	0.829652	0.000226643	0.00508175	cytochrome P450 6BY2	P450
CPIJ011838	4.85187	-1.01675	0.000228798	0.00511191	cytochrome P450 325V3	P450
CPIJ001038	-1.46148	0.983908	0.000269453	0.00583033	Cytochrome P450 18a1 [Source:UniProtKB/TrEMBL%3BAcc:B0W1X3]	P450
CPIJ010544	-1.24746	6.06348	0.000277465	0.00596719	cytochrome P450 9J33	P450
CPIJ000298	0.837595	5.70175	0.000292979	0.00626276	Cytochrome P450 6B7 [Source:UniProtKB/TrEMBL%3BAcc:B0VZI7]	P450
CPIJ010674	1.11742	5.28184	0.000319199	0.00665415	Proliferating-cell nucleolar antigen p120 [Source:UniProtKB/TrEMBL%3BAcc:B0WTT8]	GST
CPIJ002674	-1.50892	1.12028	0.000356642	0.00718923	Glutathione S-transferase 1 [Source:UniProtKB/TrEMBL%3BAcc:B0W6C3]	GST
CPIJ012470	1.19366	5.93568	0.000571385	0.0103254	cytochrome P450 9AL1	P450
CPIJ011168	1.37974	1.01646	0.000626816	0.0110599	Carboxylesterase [Source:UniProtKB/TrEMBL%3BAcc:B0WUU4]	Esterase
CPIJ010480	1.0477	2.73689	0.000648324	0.0113545	cytochrome P450 4J20	P450
CPIJ010231	0.848662	3.53643	0.000727697	0.0124971	cytochrome P450 12F9	P450
CPIJ002663	-1.18997	1.71536	0.000964123	0.0154162	Glutathione S-transferase 1-1 [Source:UniProtKB/TrEMBL%3BAcc:B0W6B2]	GST
CPIJ016851	-1.02276	2.30704	0.00109714	0.01706	cytochrome P450 6Y5	P450
CPIJ015958	1.37349	4.96175	0.00124728	0.0185988	cytochrome P450 325BC1	P450
CPIJ002683	1.2965	4.30981	0.00125781	0.0187164	Glutathione S-transferase 1-1 [Source:UniProtKB/TrEMBL%3BAcc:B0W6D2]	GST
CPIJ019586	-1.20307	0.85529	0.00128079	0.0189734	cytochrome P450 6Z13P	P450
CPIJ002786	1.85662	1.41108	0.00135197	0.0197234	carboxylesterase	Esterase
CPIJ003692	-0.806985	4.15371	0.00136151	0.0198421	glucosyl/glucuronosyl transferases	GST
CPIJ002785	0.940782	4.00049	0.00170788	0.0232834	carboxylesterase	Esterase
CPIJ015428	-0.877246	5.51222	0.00175223	0.0237344	cytochrome P450 6Z10	P450
CPIJ007768	-1.00171	3.30898	0.00197345	0.0257148	ATP synthase subunit s%2C mitochondrial precursor	GST
CPIJ001380	0.903613	2.45579	0.00197575	0.0257211	cytochrome P450 314A1	P450
CPIJ010762	-0.887251	6.80257	0.00210977	0.0270919	glucosyl/glucuronosyl transferases	GST
CPIJ000048	-0.773999	3.5372	0.00219888	0.0277576	carboxylesterase	Esterase
CPIJ005595	0.770606	10.4471	0.00251805	0.0304815	Fatty acid synthase S-acetyltransferase [Source:UniProtKB/TrEMBL%3BAcc:B0WEB3]	GST
CPIJ004678	-0.852839	4.62623	0.00264073	0.0315084	transcription elongation factor S-II	GST
CPIJ014219	1.12358	1.01156	0.00415427	0.0436396	cytochrome P450 9M10-de1b	P450
CPIJ006322	2.03289	-0.204132	0.00439052	0.0450872	Cytochrome P450 307a1 [Source:UniProtKB/TrEMBL%3BAcc:B0WH44]	P450
CPIJ007827	-0.89096	1.93219	0.00444527	0.0455174	carboxylesterase 2 precursor	Esterase
CPIJ017014	0.645152	4.58463	0.00498076	0.0492198	cytochrome P450 6AG14	P450
CPIJ019703	-1.02141	0.913892	0.00501245	0.0494639	cytochrome P450 6Y6	P450
