# Supplementary material for: Potential key genes involved in metabolic resistance to malathion in the southern house mosquito, Culex quinquefasciatus, and functional validation of CYP325BC1 and CYP9M12 as candidate genes using RNA interference
Source: BMC Genomics. 2023 Mar 29;24:160. doi: 10.1186/s12864-023-09241-4 (PMC10061707; doi:10.1186/s12864-023-09241-4)
Supplement: Supplementary file 3 — Supplementary Material 3 [file 12864_2023_9241_MOESM3_ESM.xlsx]

## Sheet: Additional file 3 all significa
Additional file 3. All significant pathways in comparison between WI group versus CO group. False discovery rate value for fold enrichment, number of genes, total genes in pathway, fold enrichment, pathway category, term information for pathway category, VectorBase ID of genes included in pathway are listed in the table.
Enrichment FDR	nGenes	Pathway Genes	Fold Enrichment	Pathway	URL	Genes
8.82e-17	160	785	2.08807	Oxidoreductase activity	http://amigo.geneontology.org/amigo/term/GO:0016491	CPIJ000104 CPIJ000123 CPIJ000232 CPIJ000293 CPIJ000298 CPIJ000372 CPIJ000416 CPIJ000470 CPIJ000840 CPIJ000841 CPIJ000864 CPIJ000865 CPIJ001380 CPIJ001456 CPIJ001725 CPIJ001754 CPIJ002522 CPIJ002859 CPIJ003056 CPIJ003257 CPIJ003374 CPIJ003393 CPIJ003394 CPIJ003578 CPIJ003802 CPIJ003877 CPIJ004097 CPIJ004365 CPIJ004391 CPIJ004392 CPIJ004393 CPIJ004417 CPIJ004591 CPIJ004599 CPIJ004600 CPIJ004601 CPI…
2.52e-13	48	134	3.6697	Generation of precursor metabolites and energy	http://amigo.geneontology.org/amigo/term/GO:0006091	CPIJ000470 CPIJ000728 CPIJ002354 CPIJ002649 CPIJ002859 CPIJ003756 CPIJ003877 CPIJ004049 CPIJ004365 CPIJ004776 CPIJ004829 CPIJ005519 CPIJ005597 CPIJ006030 CPIJ006068 CPIJ006157 CPIJ006166 CPIJ006167 CPIJ006486 CPIJ007566 CPIJ008049 CPIJ008200 CPIJ008384 CPIJ008591 CPIJ008770 CPIJ009280 CPIJ009384 CPIJ009491 CPIJ009571 CPIJ010868 CPIJ011179 CPIJ013040 CPIJ013804 CPIJ013919 CPIJ013921 CPIJ014084 CPI…
5.91e-13	32	66	4.96707	ATP metabolic process	http://amigo.geneontology.org/amigo/term/GO:0046034	CPIJ000470 CPIJ000728 CPIJ001563 CPIJ002271 CPIJ002354 CPIJ002431 CPIJ002649 CPIJ003139 CPIJ003877 CPIJ004713 CPIJ005519 CPIJ005597 CPIJ006030 CPIJ006067 CPIJ006486 CPIJ008049 CPIJ008101 CPIJ008200 CPIJ008591 CPIJ008665 CPIJ009280 CPIJ009571 CPIJ010868 CPIJ012335 CPIJ013804 CPIJ014577 CPIJ017610 CPIJ019321 CPIJ019565 CPIJ019847 CPIJ040079 CPIJ040085
3.53e-09	26	59	4.51456	Energy derivation by oxidation of organic compounds	http://amigo.geneontology.org/amigo/term/GO:0015980	CPIJ000470 CPIJ000728 CPIJ002649 CPIJ002859 CPIJ003756 CPIJ003877 CPIJ004049 CPIJ004776 CPIJ006030 CPIJ006068 CPIJ006157 CPIJ006166 CPIJ006167 CPIJ008200 CPIJ008384 CPIJ009384 CPIJ009491 CPIJ010868 CPIJ011179 CPIJ013040 CPIJ013804 CPIJ018673 CPIJ019847 CPIJ020026 CPIJ040079 CPIJ040085
7.05e-08	99	537	1.88867	Small molecule metabolic process	http://amigo.geneontology.org/amigo/term/GO:0044281	CPIJ000109 CPIJ000123 CPIJ000416 CPIJ000859 CPIJ001385 CPIJ001456 CPIJ001563 CPIJ001579 CPIJ001725 CPIJ001991 CPIJ002065 CPIJ002114 CPIJ002271 CPIJ002354 CPIJ002430 CPIJ002431 CPIJ002702 CPIJ003139 CPIJ003276 CPIJ003725 CPIJ003802 CPIJ003886 CPIJ004049 CPIJ004097 CPIJ004400 CPIJ004417 CPIJ004664 CPIJ004709 CPIJ004713 CPIJ004883 CPIJ005519 CPIJ005524 CPIJ005595 CPIJ005597 CPIJ005681 CPIJ006067 CPI…
7.05e-08	31	92	3.45198	Purine nucleotide metabolic process	http://amigo.geneontology.org/amigo/term/GO:0006163	CPIJ000416 CPIJ000859 CPIJ001456 CPIJ001563 CPIJ002065 CPIJ002271 CPIJ002354 CPIJ002431 CPIJ002702 CPIJ003139 CPIJ003725 CPIJ004049 CPIJ004713 CPIJ005519 CPIJ005524 CPIJ005597 CPIJ006067 CPIJ006486 CPIJ008049 CPIJ008101 CPIJ008591 CPIJ008665 CPIJ009280 CPIJ009571 CPIJ010083 CPIJ012335 CPIJ014577 CPIJ014889 CPIJ017610 CPIJ019321 CPIJ019565
7.05e-08	31	92	3.45198	Purine ribonucleotide metabolic process	http://amigo.geneontology.org/amigo/term/GO:0009150	CPIJ000416 CPIJ000859 CPIJ001456 CPIJ001563 CPIJ002065 CPIJ002271 CPIJ002354 CPIJ002431 CPIJ002702 CPIJ003139 CPIJ003725 CPIJ004049 CPIJ004713 CPIJ005519 CPIJ005524 CPIJ005597 CPIJ006067 CPIJ006486 CPIJ008049 CPIJ008101 CPIJ008591 CPIJ008665 CPIJ009280 CPIJ009571 CPIJ010083 CPIJ012335 CPIJ014577 CPIJ014889 CPIJ017610 CPIJ019321 CPIJ019565
7.05e-08	33	101	3.34724	Ribonucleotide metabolic process	http://amigo.geneontology.org/amigo/term/GO:0009259	CPIJ000416 CPIJ000859 CPIJ001456 CPIJ001563 CPIJ002065 CPIJ002271 CPIJ002354 CPIJ002431 CPIJ002702 CPIJ003139 CPIJ003725 CPIJ004049 CPIJ004713 CPIJ005519 CPIJ005524 CPIJ005597 CPIJ006067 CPIJ006486 CPIJ008049 CPIJ008101 CPIJ008591 CPIJ008665 CPIJ009280 CPIJ009571 CPIJ010083 CPIJ012335 CPIJ012981 CPIJ014577 CPIJ014889 CPIJ016664 CPIJ017610 CPIJ019321 CPIJ019565
7.05e-08	33	102	3.31443	Ribose phosphate metabolic process	http://amigo.geneontology.org/amigo/term/GO:0019693	CPIJ000416 CPIJ000859 CPIJ001456 CPIJ001563 CPIJ002065 CPIJ002271 CPIJ002354 CPIJ002431 CPIJ002702 CPIJ003139 CPIJ003725 CPIJ004049 CPIJ004713 CPIJ005519 CPIJ005524 CPIJ005597 CPIJ006067 CPIJ006486 CPIJ008049 CPIJ008101 CPIJ008591 CPIJ008665 CPIJ009280 CPIJ009571 CPIJ010083 CPIJ012335 CPIJ012981 CPIJ014577 CPIJ014889 CPIJ016664 CPIJ017610 CPIJ019321 CPIJ019565
1.23e-07	56	242	2.37065	Heme binding	http://amigo.geneontology.org/amigo/term/GO:0020037	CPIJ000293 CPIJ000298 CPIJ001380 CPIJ001754 CPIJ005953 CPIJ005954 CPIJ005955 CPIJ007188 CPIJ007566 CPIJ008014 CPIJ009170 CPIJ009415 CPIJ009468 CPIJ009473 CPIJ009478 CPIJ010203 CPIJ010204 CPIJ010225 CPIJ010227 CPIJ010229 CPIJ010480 CPIJ010536 CPIJ010539 CPIJ010541 CPIJ010543 CPIJ010544 CPIJ010546 CPIJ010547 CPIJ010548 CPIJ010810 CPIJ010826 CPIJ012468 CPIJ012470 CPIJ014219 CPIJ014221 CPIJ014410 CPI…
1.31e-07	56	243	2.36089	Tetrapyrrole binding	http://amigo.geneontology.org/amigo/term/GO:0046906	CPIJ000293 CPIJ000298 CPIJ001380 CPIJ001754 CPIJ005953 CPIJ005954 CPIJ005955 CPIJ007188 CPIJ007566 CPIJ008014 CPIJ009170 CPIJ009415 CPIJ009468 CPIJ009473 CPIJ009478 CPIJ010203 CPIJ010204 CPIJ010225 CPIJ010227 CPIJ010229 CPIJ010480 CPIJ010536 CPIJ010539 CPIJ010541 CPIJ010543 CPIJ010544 CPIJ010546 CPIJ010547 CPIJ010548 CPIJ010810 CPIJ010826 CPIJ012468 CPIJ012470 CPIJ014219 CPIJ014221 CPIJ014410 CPI…
1.31e-07	40	145	2.82609	Nucleoside phosphate metabolic process	http://amigo.geneontology.org/amigo/term/GO:0006753	CPIJ000416 CPIJ000859 CPIJ001456 CPIJ001563 CPIJ002065 CPIJ002271 CPIJ002354 CPIJ002431 CPIJ002702 CPIJ003139 CPIJ003276 CPIJ003725 CPIJ004049 CPIJ004713 CPIJ005519 CPIJ005524 CPIJ005597 CPIJ006067 CPIJ006486 CPIJ008049 CPIJ008101 CPIJ008591 CPIJ008665 CPIJ009280 CPIJ009336 CPIJ009571 CPIJ010083 CPIJ011013 CPIJ012335 CPIJ012981 CPIJ013115 CPIJ014577 CPIJ014889 CPIJ016664 CPIJ017610 CPIJ019168 CPI…
1.98e-07	44	171	2.63603	Mitochondrial envelope	http://amigo.geneontology.org/amigo/term/GO:0005740	CPIJ000470 CPIJ000728 CPIJ000908 CPIJ002431 CPIJ002649 CPIJ003139 CPIJ003735 CPIJ003756 CPIJ003877 CPIJ004238 CPIJ004394 CPIJ004829 CPIJ005268 CPIJ005941 CPIJ006030 CPIJ006067 CPIJ006167 CPIJ007566 CPIJ008200 CPIJ008309 CPIJ008314 CPIJ008665 CPIJ008770 CPIJ009076 CPIJ009635 CPIJ010868 CPIJ011269 CPIJ011660 CPIJ013804 CPIJ014050 CPIJ014084 CPIJ014384 CPIJ014410 CPIJ016608 CPIJ016672 CPIJ017217 CPI…
2.03e-07	36	125	2.95044	Mitochondrial inner membrane	http://amigo.geneontology.org/amigo/term/GO:0005743	CPIJ000470 CPIJ000728 CPIJ000908 CPIJ002431 CPIJ002649 CPIJ003139 CPIJ003735 CPIJ003756 CPIJ003877 CPIJ004394 CPIJ005268 CPIJ005941 CPIJ006030 CPIJ006067 CPIJ006167 CPIJ007566 CPIJ008200 CPIJ008309 CPIJ008665 CPIJ008770 CPIJ009076 CPIJ009635 CPIJ010868 CPIJ011269 CPIJ011660 CPIJ013804 CPIJ014084 CPIJ014384 CPIJ014410 CPIJ016608 CPIJ016672 CPIJ017217 CPIJ018053 CPIJ019321 CPIJ019847 CPIJ040079
2.03e-07	57	254	2.29898	Oxidoreductase activity, acting on paired donors, with incorporation or reduction of molecular oxygen	http://amigo.geneontology.org/amigo/term/GO:0016705	CPIJ000293 CPIJ000298 CPIJ001380 CPIJ001754 CPIJ004097 CPIJ005953 CPIJ005954 CPIJ005955 CPIJ007188 CPIJ007246 CPIJ009170 CPIJ009415 CPIJ009468 CPIJ009473 CPIJ009478 CPIJ010203 CPIJ010204 CPIJ010225 CPIJ010227 CPIJ010229 CPIJ010480 CPIJ010536 CPIJ010539 CPIJ010541 CPIJ010543 CPIJ010544 CPIJ010546 CPIJ010547 CPIJ010548 CPIJ010810 CPIJ010826 CPIJ011097 CPIJ012468 CPIJ012470 CPIJ013724 CPIJ013725 CPI…
2.27e-07	46	185	2.5473	Nucleobase-containing small molecule metabolic process	http://amigo.geneontology.org/amigo/term/GO:0055086	CPIJ000416 CPIJ000859 CPIJ001456 CPIJ001563 CPIJ001725 CPIJ002065 CPIJ002271 CPIJ002354 CPIJ002430 CPIJ002431 CPIJ002702 CPIJ003139 CPIJ003276 CPIJ003725 CPIJ004049 CPIJ004713 CPIJ005519 CPIJ005524 CPIJ005597 CPIJ006067 CPIJ006068 CPIJ006486 CPIJ008049 CPIJ008101 CPIJ008591 CPIJ008665 CPIJ009280 CPIJ009336 CPIJ009417 CPIJ009571 CPIJ010083 CPIJ011013 CPIJ012335 CPIJ012981 CPIJ013115 CPIJ014577 CPI…
2.68e-07	39	144	2.77458	Nucleotide metabolic process	http://amigo.geneontology.org/amigo/term/GO:0009117	CPIJ000416 CPIJ000859 CPIJ001456 CPIJ001563 CPIJ002065 CPIJ002271 CPIJ002354 CPIJ002431 CPIJ002702 CPIJ003139 CPIJ003725 CPIJ004049 CPIJ004713 CPIJ005519 CPIJ005524 CPIJ005597 CPIJ006067 CPIJ006486 CPIJ008049 CPIJ008101 CPIJ008591 CPIJ008665 CPIJ009280 CPIJ009336 CPIJ009571 CPIJ010083 CPIJ011013 CPIJ012335 CPIJ012981 CPIJ013115 CPIJ014577 CPIJ014889 CPIJ016664 CPIJ017610 CPIJ019168 CPIJ019253 CPI…
2.89e-07	37	133	2.85	Organelle inner membrane	http://amigo.geneontology.org/amigo/term/GO:0019866	CPIJ000470 CPIJ000728 CPIJ000908 CPIJ002431 CPIJ002649 CPIJ003139 CPIJ003735 CPIJ003751 CPIJ003756 CPIJ003877 CPIJ004394 CPIJ005268 CPIJ005941 CPIJ006030 CPIJ006067 CPIJ006167 CPIJ007566 CPIJ008200 CPIJ008309 CPIJ008665 CPIJ008770 CPIJ009076 CPIJ009635 CPIJ010868 CPIJ011269 CPIJ011660 CPIJ013804 CPIJ014084 CPIJ014384 CPIJ014410 CPIJ016608 CPIJ016672 CPIJ017217 CPIJ018053 CPIJ019321 CPIJ019847 CPI…
3.05e-07	41	157	2.67534	Mitochondrial membrane	http://amigo.geneontology.org/amigo/term/GO:0031966	CPIJ000470 CPIJ000728 CPIJ000908 CPIJ002431 CPIJ002649 CPIJ003139 CPIJ003735 CPIJ003756 CPIJ003877 CPIJ004238 CPIJ004394 CPIJ005268 CPIJ005941 CPIJ006030 CPIJ006067 CPIJ006167 CPIJ007566 CPIJ008200 CPIJ008309 CPIJ008314 CPIJ008665 CPIJ008770 CPIJ009076 CPIJ009635 CPIJ010868 CPIJ011269 CPIJ011660 CPIJ013804 CPIJ014084 CPIJ014384 CPIJ014410 CPIJ016608 CPIJ016672 CPIJ017217 CPIJ018053 CPIJ018960 CPI…
6.15e-07	20	48	4.26858	Aerobic respiration	http://amigo.geneontology.org/amigo/term/GO:0009060	CPIJ000470 CPIJ000728 CPIJ002649 CPIJ002859 CPIJ003756 CPIJ003877 CPIJ004049 CPIJ006030 CPIJ006157 CPIJ006167 CPIJ008200 CPIJ008384 CPIJ009491 CPIJ010868 CPIJ011179 CPIJ013804 CPIJ018673 CPIJ019847 CPIJ040079 CPIJ040085
7.89e-07	31	104	3.05368	Purine-containing compound metabolic process	http://amigo.geneontology.org/amigo/term/GO:0072521	CPIJ000416 CPIJ000859 CPIJ001456 CPIJ001563 CPIJ002065 CPIJ002271 CPIJ002354 CPIJ002431 CPIJ002702 CPIJ003139 CPIJ003725 CPIJ004049 CPIJ004713 CPIJ005519 CPIJ005524 CPIJ005597 CPIJ006067 CPIJ006486 CPIJ008049 CPIJ008101 CPIJ008591 CPIJ008665 CPIJ009280 CPIJ009571 CPIJ010083 CPIJ012335 CPIJ014577 CPIJ014889 CPIJ017610 CPIJ019321 CPIJ019565
8.06e-07	57	266	2.19527	Iron ion binding	http://amigo.geneontology.org/amigo/term/GO:0005506	CPIJ000293 CPIJ000298 CPIJ001380 CPIJ001754 CPIJ004365 CPIJ005953 CPIJ005954 CPIJ005955 CPIJ007188 CPIJ009170 CPIJ009415 CPIJ009468 CPIJ009473 CPIJ009478 CPIJ010203 CPIJ010204 CPIJ010225 CPIJ010227 CPIJ010229 CPIJ010480 CPIJ010536 CPIJ010539 CPIJ010541 CPIJ010543 CPIJ010544 CPIJ010546 CPIJ010547 CPIJ010548 CPIJ010810 CPIJ010826 CPIJ011630 CPIJ012468 CPIJ012470 CPIJ013919 CPIJ013921 CPIJ014219 CPI…
8.75e-07	67	336	2.04282	Mitochondrion	http://amigo.geneontology.org/amigo/term/GO:0005739	CPIJ000336 CPIJ000470 CPIJ000728 CPIJ000908 CPIJ001183 CPIJ002431 CPIJ002649 CPIJ002703 CPIJ002859 CPIJ003139 CPIJ003735 CPIJ003756 CPIJ003877 CPIJ004238 CPIJ004394 CPIJ004445 CPIJ004671 CPIJ004713 CPIJ004811 CPIJ004829 CPIJ005268 CPIJ005941 CPIJ006030 CPIJ006067 CPIJ006157 CPIJ006167 CPIJ006457 CPIJ007232 CPIJ007566 CPIJ008085 CPIJ008200 CPIJ008309 CPIJ008314 CPIJ008404 CPIJ008665 CPIJ008770 CPI…
1.19e-06	20	50	4.09784	Cellular respiration	http://amigo.geneontology.org/amigo/term/GO:0045333	CPIJ000470 CPIJ000728 CPIJ002649 CPIJ002859 CPIJ003756 CPIJ003877 CPIJ004049 CPIJ006030 CPIJ006157 CPIJ006167 CPIJ008200 CPIJ008384 CPIJ009491 CPIJ010868 CPIJ011179 CPIJ013804 CPIJ018673 CPIJ019847 CPIJ040079 CPIJ040085
1.73e-06	54	252	2.19527	Monooxygenase activity	http://amigo.geneontology.org/amigo/term/GO:0004497	CPIJ000293 CPIJ000298 CPIJ001380 CPIJ001754 CPIJ005953 CPIJ005954 CPIJ005955 CPIJ007188 CPIJ007246 CPIJ009170 CPIJ009415 CPIJ009468 CPIJ009473 CPIJ009478 CPIJ010203 CPIJ010204 CPIJ010225 CPIJ010227 CPIJ010229 CPIJ010480 CPIJ010536 CPIJ010539 CPIJ010541 CPIJ010543 CPIJ010544 CPIJ010546 CPIJ010547 CPIJ010548 CPIJ010810 CPIJ010826 CPIJ012468 CPIJ012470 CPIJ013724 CPIJ013725 CPIJ014219 CPIJ014221 CPI…
2.05e-06	19	47	4.14143	Respirasome	http://amigo.geneontology.org/amigo/term/GO:0070469	CPIJ000336 CPIJ000728 CPIJ000908 CPIJ002649 CPIJ003877 CPIJ006030 CPIJ008770 CPIJ009076 CPIJ009635 CPIJ011179 CPIJ012224 CPIJ013804 CPIJ014084 CPIJ014384 CPIJ017217 CPIJ019024 CPIJ019847 CPIJ040079 CPIJ040085
4.2e-06	47	212	2.27121	Organelle envelope	http://amigo.geneontology.org/amigo/term/GO:0031967	CPIJ000470 CPIJ000728 CPIJ000908 CPIJ002431 CPIJ002649 CPIJ003139 CPIJ003296 CPIJ003735 CPIJ003751 CPIJ003755 CPIJ003756 CPIJ003877 CPIJ004238 CPIJ004394 CPIJ004829 CPIJ005268 CPIJ005941 CPIJ006030 CPIJ006067 CPIJ006167 CPIJ007566 CPIJ008200 CPIJ008309 CPIJ008314 CPIJ008665 CPIJ008770 CPIJ009076 CPIJ009635 CPIJ010868 CPIJ011269 CPIJ011660 CPIJ013804 CPIJ014050 CPIJ014084 CPIJ014384 CPIJ014410 CPI…
4.2e-06	47	212	2.27121	Envelope	http://amigo.geneontology.org/amigo/term/GO:0031975	CPIJ000470 CPIJ000728 CPIJ000908 CPIJ002431 CPIJ002649 CPIJ003139 CPIJ003296 CPIJ003735 CPIJ003751 CPIJ003755 CPIJ003756 CPIJ003877 CPIJ004238 CPIJ004394 CPIJ004829 CPIJ005268 CPIJ005941 CPIJ006030 CPIJ006067 CPIJ006167 CPIJ007566 CPIJ008200 CPIJ008309 CPIJ008314 CPIJ008665 CPIJ008770 CPIJ009076 CPIJ009635 CPIJ010868 CPIJ011269 CPIJ011660 CPIJ013804 CPIJ014050 CPIJ014084 CPIJ014384 CPIJ014410 CPI…
8.02e-06	24	76	3.23513	Electron transport chain	http://amigo.geneontology.org/amigo/term/GO:0022900	CPIJ000470 CPIJ000728 CPIJ002649 CPIJ003877 CPIJ004365 CPIJ004829 CPIJ006030 CPIJ006167 CPIJ007566 CPIJ008200 CPIJ008770 CPIJ010868 CPIJ011179 CPIJ013804 CPIJ013919 CPIJ013921 CPIJ014084 CPIJ014384 CPIJ014410 CPIJ017217 CPIJ019024 CPIJ019847 CPIJ040079 CPIJ040085
9.4e-06	10	15	6.82973	Proton-transporting ATP synthase complex	http://amigo.geneontology.org/amigo/term/GO:0045259	CPIJ001563 CPIJ002271 CPIJ002431 CPIJ003139 CPIJ004394 CPIJ004713 CPIJ006067 CPIJ008101 CPIJ008665 CPIJ012335
1.35e-05	13	26	5.12229	Pyruvate metabolic process	http://amigo.geneontology.org/amigo/term/GO:0006090	CPIJ001456 CPIJ002354 CPIJ005519 CPIJ005597 CPIJ006486 CPIJ008049 CPIJ008591 CPIJ009280 CPIJ009571 CPIJ014577 CPIJ014889 CPIJ017610 CPIJ019565
1.47e-05	56	284	2.02006	Carbohydrate derivative metabolic process	http://amigo.geneontology.org/amigo/term/GO:1901135	CPIJ000232 CPIJ000416 CPIJ000745 CPIJ000859 CPIJ001456 CPIJ001563 CPIJ001654 CPIJ001725 CPIJ002065 CPIJ002271 CPIJ002354 CPIJ002407 CPIJ002430 CPIJ002431 CPIJ002702 CPIJ003139 CPIJ003725 CPIJ004049 CPIJ004664 CPIJ004713 CPIJ005229 CPIJ005231 CPIJ005519 CPIJ005524 CPIJ005597 CPIJ006067 CPIJ006068 CPIJ006486 CPIJ007162 CPIJ007546 CPIJ008049 CPIJ008074 CPIJ008101 CPIJ008591 CPIJ008665 CPIJ008701 CPI…
1.84e-05	32	126	2.6018	Small molecule biosynthetic process	http://amigo.geneontology.org/amigo/term/GO:0044283	CPIJ000109 CPIJ000123 CPIJ001991 CPIJ002114 CPIJ002354 CPIJ004097 CPIJ004400 CPIJ004883 CPIJ005524 CPIJ005595 CPIJ006168 CPIJ006362 CPIJ006486 CPIJ008309 CPIJ010516 CPIJ010518 CPIJ011097 CPIJ011356 CPIJ011357 CPIJ011660 CPIJ012704 CPIJ012753 CPIJ012882 CPIJ012911 CPIJ013217 CPIJ013663 CPIJ013818 CPIJ016411 CPIJ016779 CPIJ017610 CPIJ019565 CPIJ020119
2.01e-05	10	16	6.40287	ATP biosynthetic process	http://amigo.geneontology.org/amigo/term/GO:0006754	CPIJ001563 CPIJ002271 CPIJ002431 CPIJ003139 CPIJ004713 CPIJ006067 CPIJ008101 CPIJ008665 CPIJ012335 CPIJ019321
2.01e-05	14	31	4.62659	Carbohydrate catabolic process	http://amigo.geneontology.org/amigo/term/GO:0016052	CPIJ002354 CPIJ005519 CPIJ005597 CPIJ006486 CPIJ007546 CPIJ008049 CPIJ008591 CPIJ009280 CPIJ009571 CPIJ013040 CPIJ014577 CPIJ017610 CPIJ019565 CPIJ020026
2.21e-05	52	260	2.04892	Carbohydrate metabolic process	http://amigo.geneontology.org/amigo/term/GO:0005975	CPIJ000007 CPIJ000207 CPIJ000232 CPIJ001041 CPIJ001201 CPIJ001579 CPIJ002354 CPIJ004664 CPIJ004776 CPIJ004782 CPIJ005208 CPIJ005210 CPIJ005212 CPIJ005519 CPIJ005597 CPIJ005681 CPIJ006068 CPIJ006166 CPIJ006362 CPIJ006486 CPIJ007333 CPIJ007546 CPIJ007970 CPIJ008049 CPIJ008074 CPIJ008266 CPIJ008591 CPIJ008853 CPIJ008904 CPIJ009280 CPIJ009306 CPIJ009384 CPIJ009571 CPIJ010516 CPIJ010518 CPIJ010945 CPI…
2.77e-05	11	20	5.63452	Glycolytic process	http://amigo.geneontology.org/amigo/term/GO:0006096	CPIJ002354 CPIJ005519 CPIJ005597 CPIJ006486 CPIJ008049 CPIJ008591 CPIJ009280 CPIJ009571 CPIJ014577 CPIJ017610 CPIJ019565
2.77e-05	11	20	5.63452	ATP generation from ADP	http://amigo.geneontology.org/amigo/term/GO:0006757	CPIJ002354 CPIJ005519 CPIJ005597 CPIJ006486 CPIJ008049 CPIJ008591 CPIJ009280 CPIJ009571 CPIJ014577 CPIJ017610 CPIJ019565
3.09e-05	12	24	5.12229	Nucleoside triphosphate biosynthetic process	http://amigo.geneontology.org/amigo/term/GO:0009142	CPIJ001563 CPIJ002271 CPIJ002431 CPIJ003139 CPIJ004713 CPIJ006067 CPIJ008101 CPIJ008665 CPIJ012335 CPIJ012981 CPIJ016664 CPIJ019321
3.09e-05	12	24	5.12229	Ribonucleoside triphosphate biosynthetic process	http://amigo.geneontology.org/amigo/term/GO:0009201	CPIJ001563 CPIJ002271 CPIJ002431 CPIJ003139 CPIJ004713 CPIJ006067 CPIJ008101 CPIJ008665 CPIJ012335 CPIJ012981 CPIJ016664 CPIJ019321
3.53e-05	57	301	1.94001	Oxoacid metabolic process	http://amigo.geneontology.org/amigo/term/GO:0043436	CPIJ000109 CPIJ000123 CPIJ000416 CPIJ000859 CPIJ001385 CPIJ001456 CPIJ002114 CPIJ002354 CPIJ003802 CPIJ003886 CPIJ004049 CPIJ004097 CPIJ004400 CPIJ004417 CPIJ004883 CPIJ005519 CPIJ005524 CPIJ005595 CPIJ005597 CPIJ006168 CPIJ006457 CPIJ006486 CPIJ007232 CPIJ007273 CPIJ008049 CPIJ008384 CPIJ008591 CPIJ009280 CPIJ009461 CPIJ009463 CPIJ009571 CPIJ010034 CPIJ011097 CPIJ011356 CPIJ011357 CPIJ012034 CPI…
3.53e-05	57	301	1.94001	Carboxylic acid metabolic process	http://amigo.geneontology.org/amigo/term/GO:0019752	CPIJ000109 CPIJ000123 CPIJ000416 CPIJ000859 CPIJ001385 CPIJ001456 CPIJ002114 CPIJ002354 CPIJ003802 CPIJ003886 CPIJ004049 CPIJ004097 CPIJ004400 CPIJ004417 CPIJ004883 CPIJ005519 CPIJ005524 CPIJ005595 CPIJ005597 CPIJ006168 CPIJ006457 CPIJ006486 CPIJ007232 CPIJ007273 CPIJ008049 CPIJ008384 CPIJ008591 CPIJ009280 CPIJ009461 CPIJ009463 CPIJ009571 CPIJ010034 CPIJ011097 CPIJ011356 CPIJ011357 CPIJ012034 CPI…
4.52e-05	9	14	6.58581	Glucose metabolic process	http://amigo.geneontology.org/amigo/term/GO:0006006	CPIJ002354 CPIJ005597 CPIJ005681 CPIJ006362 CPIJ006486 CPIJ010516 CPIJ010518 CPIJ017610 CPIJ019565
4.92e-05	12	25	4.9174	Ribonucleoside triphosphate metabolic process	http://amigo.geneontology.org/amigo/term/GO:0009199	CPIJ001563 CPIJ002271 CPIJ002431 CPIJ003139 CPIJ004713 CPIJ006067 CPIJ008101 CPIJ008665 CPIJ012335 CPIJ012981 CPIJ016664 CPIJ019321
5.7e-05	57	306	1.90831	Organic acid metabolic process	http://amigo.geneontology.org/amigo/term/GO:0006082	CPIJ000109 CPIJ000123 CPIJ000416 CPIJ000859 CPIJ001385 CPIJ001456 CPIJ002114 CPIJ002354 CPIJ003802 CPIJ003886 CPIJ004049 CPIJ004097 CPIJ004400 CPIJ004417 CPIJ004883 CPIJ005519 CPIJ005524 CPIJ005595 CPIJ005597 CPIJ006168 CPIJ006457 CPIJ006486 CPIJ007232 CPIJ007273 CPIJ008049 CPIJ008384 CPIJ008591 CPIJ009280 CPIJ009461 CPIJ009463 CPIJ009571 CPIJ010034 CPIJ011097 CPIJ011356 CPIJ011357 CPIJ012034 CPI…
6.63e-05	10	18	5.69144	Purine nucleoside triphosphate biosynthetic process	http://amigo.geneontology.org/amigo/term/GO:0009145	CPIJ001563 CPIJ002271 CPIJ002431 CPIJ003139 CPIJ004713 CPIJ006067 CPIJ008101 CPIJ008665 CPIJ012335 CPIJ019321
6.63e-05	10	18	5.69144	Purine ribonucleoside triphosphate biosynthetic process	http://amigo.geneontology.org/amigo/term/GO:0009206	CPIJ001563 CPIJ002271 CPIJ002431 CPIJ003139 CPIJ004713 CPIJ006067 CPIJ008101 CPIJ008665 CPIJ012335 CPIJ019321
6.75e-05	53	279	1.9461	Organophosphate metabolic process	http://amigo.geneontology.org/amigo/term/GO:0019637	CPIJ000232 CPIJ000416 CPIJ000859 CPIJ001456 CPIJ001563 CPIJ001991 CPIJ002065 CPIJ002271 CPIJ002354 CPIJ002431 CPIJ002702 CPIJ003139 CPIJ003276 CPIJ003725 CPIJ004049 CPIJ004138 CPIJ004664 CPIJ004713 CPIJ005519 CPIJ005524 CPIJ005597 CPIJ006067 CPIJ006486 CPIJ007546 CPIJ008049 CPIJ008101 CPIJ008591 CPIJ008665 CPIJ009280 CPIJ009320 CPIJ009336 CPIJ009571 CPIJ009926 CPIJ010083 CPIJ011013 CPIJ011154 CPI…
7.2e-05	11	22	5.12229	ADP metabolic process	http://amigo.geneontology.org/amigo/term/GO:0046031	CPIJ002354 CPIJ005519 CPIJ005597 CPIJ006486 CPIJ008049 CPIJ008591 CPIJ009280 CPIJ009571 CPIJ014577 CPIJ017610 CPIJ019565
7.2e-05	11	22	5.12229	Nucleotide phosphorylation	http://amigo.geneontology.org/amigo/term/GO:0046939	CPIJ002354 CPIJ005519 CPIJ005597 CPIJ006486 CPIJ008049 CPIJ008591 CPIJ009280 CPIJ009571 CPIJ014577 CPIJ017610 CPIJ019565
7.2e-05	11	22	5.12229	Nucleoside diphosphate phosphorylation	http://amigo.geneontology.org/amigo/term/GO:0006165	CPIJ002354 CPIJ005519 CPIJ005597 CPIJ006486 CPIJ008049 CPIJ008591 CPIJ009280 CPIJ009571 CPIJ014577 CPIJ017610 CPIJ019565
8.12e-05	14	35	4.09784	Hexose metabolic process	http://amigo.geneontology.org/amigo/term/GO:0019318	CPIJ001579 CPIJ002354 CPIJ004664 CPIJ005597 CPIJ005681 CPIJ006362 CPIJ006486 CPIJ007970 CPIJ008049 CPIJ010516 CPIJ010518 CPIJ015654 CPIJ017610 CPIJ019565
8.21e-05	9	15	6.14675	Energy coupled proton transport, down electrochemical gradient	http://amigo.geneontology.org/amigo/term/GO:0015985	CPIJ001563 CPIJ002271 CPIJ002431 CPIJ003139 CPIJ006067 CPIJ008101 CPIJ008665 CPIJ012335 CPIJ019321
8.21e-05	9	15	6.14675	ATP synthesis coupled proton transport	http://amigo.geneontology.org/amigo/term/GO:0015986	CPIJ001563 CPIJ002271 CPIJ002431 CPIJ003139 CPIJ006067 CPIJ008101 CPIJ008665 CPIJ012335 CPIJ019321
0.000107223	10	19	5.39189	Purine nucleoside triphosphate metabolic process	http://amigo.geneontology.org/amigo/term/GO:0009144	CPIJ001563 CPIJ002271 CPIJ002431 CPIJ003139 CPIJ004713 CPIJ006067 CPIJ008101 CPIJ008665 CPIJ012335 CPIJ019321
0.000107223	10	19	5.39189	Purine ribonucleoside triphosphate metabolic process	http://amigo.geneontology.org/amigo/term/GO:0009205	CPIJ001563 CPIJ002271 CPIJ002431 CPIJ003139 CPIJ004713 CPIJ006067 CPIJ008101 CPIJ008665 CPIJ012335 CPIJ019321
0.000108817	11	23	4.89959	Purine nucleoside diphosphate metabolic process	http://amigo.geneontology.org/amigo/term/GO:0009135	CPIJ002354 CPIJ005519 CPIJ005597 CPIJ006486 CPIJ008049 CPIJ008591 CPIJ009280 CPIJ009571 CPIJ014577 CPIJ017610 CPIJ019565
0.000108817	11	23	4.89959	Purine ribonucleoside diphosphate metabolic process	http://amigo.geneontology.org/amigo/term/GO:0009179	CPIJ002354 CPIJ005519 CPIJ005597 CPIJ006486 CPIJ008049 CPIJ008591 CPIJ009280 CPIJ009571 CPIJ014577 CPIJ017610 CPIJ019565
0.000108817	11	23	4.89959	Ribonucleoside diphosphate metabolic process	http://amigo.geneontology.org/amigo/term/GO:0009185	CPIJ002354 CPIJ005519 CPIJ005597 CPIJ006486 CPIJ008049 CPIJ008591 CPIJ009280 CPIJ009571 CPIJ014577 CPIJ017610 CPIJ019565
0.000153592	14	37	3.87633	Monosaccharide metabolic process	http://amigo.geneontology.org/amigo/term/GO:0005996	CPIJ001579 CPIJ002354 CPIJ004664 CPIJ005597 CPIJ005681 CPIJ006362 CPIJ006486 CPIJ007970 CPIJ008049 CPIJ010516 CPIJ010518 CPIJ015654 CPIJ017610 CPIJ019565
0.000157146	12	28	4.39054	Nucleoside triphosphate metabolic process	http://amigo.geneontology.org/amigo/term/GO:0009141	CPIJ001563 CPIJ002271 CPIJ002431 CPIJ003139 CPIJ004713 CPIJ006067 CPIJ008101 CPIJ008665 CPIJ012335 CPIJ012981 CPIJ016664 CPIJ019321
0.000231544	26	106	2.51282	Monocarboxylic acid metabolic process	http://amigo.geneontology.org/amigo/term/GO:0032787	CPIJ000109 CPIJ001456 CPIJ002114 CPIJ002354 CPIJ003802 CPIJ003886 CPIJ004097 CPIJ005519 CPIJ005524 CPIJ005595 CPIJ005597 CPIJ006168 CPIJ006486 CPIJ008049 CPIJ008591 CPIJ009280 CPIJ009571 CPIJ011097 CPIJ013663 CPIJ013818 CPIJ014059 CPIJ014577 CPIJ014889 CPIJ017610 CPIJ019565 CPIJ020119
0.000231544	7	10	7.17121	Monosaccharide biosynthetic process	http://amigo.geneontology.org/amigo/term/GO:0046364	CPIJ002354 CPIJ006362 CPIJ006486 CPIJ010516 CPIJ010518 CPIJ017610 CPIJ019565
0.000231544	7	10	7.17121	Gluconeogenesis	http://amigo.geneontology.org/amigo/term/GO:0006094	CPIJ002354 CPIJ006362 CPIJ006486 CPIJ010516 CPIJ010518 CPIJ017610 CPIJ019565
0.000231544	7	10	7.17121	Hexose biosynthetic process	http://amigo.geneontology.org/amigo/term/GO:0019319	CPIJ002354 CPIJ006362 CPIJ006486 CPIJ010516 CPIJ010518 CPIJ017610 CPIJ019565
0.000366485	27	115	2.40525	Carbohydrate binding	http://amigo.geneontology.org/amigo/term/GO:0030246	CPIJ000443 CPIJ000449 CPIJ001201 CPIJ001323 CPIJ001654 CPIJ003535 CPIJ003537 CPIJ005229 CPIJ005231 CPIJ005984 CPIJ006801 CPIJ006802 CPIJ006804 CPIJ006805 CPIJ006808 CPIJ006816 CPIJ006817 CPIJ006818 CPIJ007869 CPIJ007998 CPIJ007999 CPIJ008049 CPIJ009306 CPIJ013569 CPIJ014105 CPIJ015611 CPIJ015654
0.000415086	11	26	4.33425	Nucleoside diphosphate metabolic process	http://amigo.geneontology.org/amigo/term/GO:0009132	CPIJ002354 CPIJ005519 CPIJ005597 CPIJ006486 CPIJ008049 CPIJ008591 CPIJ009280 CPIJ009571 CPIJ014577 CPIJ017610 CPIJ019565
0.0004731	73	457	1.63644	Serine-type peptidase activity	http://amigo.geneontology.org/amigo/term/GO:0008236	CPIJ000446 CPIJ000616 CPIJ000617 CPIJ001061 CPIJ001100 CPIJ001111 CPIJ001918 CPIJ001979 CPIJ002662 CPIJ002910 CPIJ002911 CPIJ003209 CPIJ003630 CPIJ003973 CPIJ003994 CPIJ004037 CPIJ004040 CPIJ004042 CPIJ004043 CPIJ004091 CPIJ005132 CPIJ005160 CPIJ005271 CPIJ005458 CPIJ005464 CPIJ006014 CPIJ006074 CPIJ006430 CPIJ006867 CPIJ007201 CPIJ007202 CPIJ007871 CPIJ008482 CPIJ008524 CPIJ008608 CPIJ008824 CPI…
0.0004731	73	457	1.63644	Serine hydrolase activity	http://amigo.geneontology.org/amigo/term/GO:0017171	CPIJ000446 CPIJ000616 CPIJ000617 CPIJ001061 CPIJ001100 CPIJ001111 CPIJ001918 CPIJ001979 CPIJ002662 CPIJ002910 CPIJ002911 CPIJ003209 CPIJ003630 CPIJ003973 CPIJ003994 CPIJ004037 CPIJ004040 CPIJ004042 CPIJ004043 CPIJ004091 CPIJ005132 CPIJ005160 CPIJ005271 CPIJ005458 CPIJ005464 CPIJ006014 CPIJ006074 CPIJ006430 CPIJ006867 CPIJ007201 CPIJ007202 CPIJ007871 CPIJ008482 CPIJ008524 CPIJ008608 CPIJ008824 CPI…
0.000559626	6	8	7.68344	Intramolecular oxidoreductase activity, interconverting aldoses and ketoses	http://amigo.geneontology.org/amigo/term/GO:0016861	CPIJ002354 CPIJ006486 CPIJ007381 CPIJ008074 CPIJ017610 CPIJ019565
0.000905465	11	28	4.02466	Oxidative phosphorylation	http://amigo.geneontology.org/amigo/term/GO:0006119	CPIJ000470 CPIJ000728 CPIJ002649 CPIJ003877 CPIJ006030 CPIJ008200 CPIJ010868 CPIJ013804 CPIJ019847 CPIJ040079 CPIJ040085
0.000961091	68	427	1.63146	Serine-type endopeptidase activity	http://amigo.geneontology.org/amigo/term/GO:0004252	CPIJ000446 CPIJ000616 CPIJ000617 CPIJ001061 CPIJ001100 CPIJ001111 CPIJ001918 CPIJ001979 CPIJ002662 CPIJ003209 CPIJ003630 CPIJ003973 CPIJ003994 CPIJ004037 CPIJ004040 CPIJ004042 CPIJ004043 CPIJ004091 CPIJ005132 CPIJ005160 CPIJ005271 CPIJ005458 CPIJ005464 CPIJ006014 CPIJ006074 CPIJ006430 CPIJ006867 CPIJ007201 CPIJ007202 CPIJ007871 CPIJ008482 CPIJ008524 CPIJ008824 CPIJ009208 CPIJ010072 CPIJ010296 CPI…
0.00129513	9	20	4.61006	Tricarboxylic acid cycle	http://amigo.geneontology.org/amigo/term/GO:0006099	CPIJ002859 CPIJ003756 CPIJ004049 CPIJ006157 CPIJ006167 CPIJ008384 CPIJ009491 CPIJ011179 CPIJ018673
0.0013303	6	9	6.82973	Polysaccharide metabolic process	http://amigo.geneontology.org/amigo/term/GO:0005976	CPIJ004776 CPIJ006068 CPIJ006166 CPIJ009384 CPIJ013040 CPIJ020026
0.0013303	6	9	6.82973	Glycogen metabolic process	http://amigo.geneontology.org/amigo/term/GO:0005977	CPIJ004776 CPIJ006068 CPIJ006166 CPIJ009384 CPIJ013040 CPIJ020026
0.0013303	6	9	6.82973	Glucan metabolic process	http://amigo.geneontology.org/amigo/term/GO:0044042	CPIJ004776 CPIJ006068 CPIJ006166 CPIJ009384 CPIJ013040 CPIJ020026
0.0013303	6	9	6.82973	Cellular polysaccharide metabolic process	http://amigo.geneontology.org/amigo/term/GO:0044264	CPIJ004776 CPIJ006068 CPIJ006166 CPIJ009384 CPIJ013040 CPIJ020026
0.0013303	6	9	6.82973	Cellular glucan metabolic process	http://amigo.geneontology.org/amigo/term/GO:0006073	CPIJ004776 CPIJ006068 CPIJ006166 CPIJ009384 CPIJ013040 CPIJ020026
0.0013303	6	9	6.82973	Energy reserve metabolic process	http://amigo.geneontology.org/amigo/term/GO:0006112	CPIJ004776 CPIJ006068 CPIJ006166 CPIJ009384 CPIJ013040 CPIJ020026
0.0013303	6	9	6.82973	Proline metabolic process	http://amigo.geneontology.org/amigo/term/GO:0006560	CPIJ000123 CPIJ004400 CPIJ009461 CPIJ009463 CPIJ012704 CPIJ013217
0.0013303	19	73	2.6664	Ribonucleotide biosynthetic process	http://amigo.geneontology.org/amigo/term/GO:0009260	CPIJ000859 CPIJ001456 CPIJ001563 CPIJ002271 CPIJ002431 CPIJ002702 CPIJ003139 CPIJ003725 CPIJ004713 CPIJ005524 CPIJ006067 CPIJ008101 CPIJ008665 CPIJ010083 CPIJ012335 CPIJ012981 CPIJ014889 CPIJ016664 CPIJ019321
0.00149683	17	62	2.809	Alpha-amino acid metabolic process	http://amigo.geneontology.org/amigo/term/GO:1901605	CPIJ000123 CPIJ000416 CPIJ004049 CPIJ004400 CPIJ004883 CPIJ007273 CPIJ009461 CPIJ009463 CPIJ011356 CPIJ011357 CPIJ012704 CPIJ012753 CPIJ012882 CPIJ013217 CPIJ014981 CPIJ015849 CPIJ016664
0.00150643	19	74	2.63037	Ribose phosphate biosynthetic process	http://amigo.geneontology.org/amigo/term/GO:0046390	CPIJ000859 CPIJ001456 CPIJ001563 CPIJ002271 CPIJ002431 CPIJ002702 CPIJ003139 CPIJ003725 CPIJ004713 CPIJ005524 CPIJ006067 CPIJ008101 CPIJ008665 CPIJ010083 CPIJ012335 CPIJ012981 CPIJ014889 CPIJ016664 CPIJ019321
0.00192234	7	13	5.51632	Thioester metabolic process	http://amigo.geneontology.org/amigo/term/GO:0035383	CPIJ000416 CPIJ000859 CPIJ001456 CPIJ002065 CPIJ004049 CPIJ005524 CPIJ014889
0.00192234	7	13	5.51632	Acyl-CoA metabolic process	http://amigo.geneontology.org/amigo/term/GO:0006637	CPIJ000416 CPIJ000859 CPIJ001456 CPIJ002065 CPIJ004049 CPIJ005524 CPIJ014889
0.00198331	8	17	4.82098	Respiratory chain complex	http://amigo.geneontology.org/amigo/term/GO:0098803	CPIJ000336 CPIJ000728 CPIJ006030 CPIJ009076 CPIJ011179 CPIJ012224 CPIJ019847 CPIJ040079
0.00215404	17	64	2.72122	Purine nucleotide biosynthetic process	http://amigo.geneontology.org/amigo/term/GO:0006164	CPIJ000859 CPIJ001456 CPIJ001563 CPIJ002271 CPIJ002431 CPIJ002702 CPIJ003139 CPIJ003725 CPIJ004713 CPIJ005524 CPIJ006067 CPIJ008101 CPIJ008665 CPIJ010083 CPIJ012335 CPIJ014889 CPIJ019321
0.00215404	17	64	2.72122	Purine ribonucleotide biosynthetic process	http://amigo.geneontology.org/amigo/term/GO:0009152	CPIJ000859 CPIJ001456 CPIJ001563 CPIJ002271 CPIJ002431 CPIJ002702 CPIJ003139 CPIJ003725 CPIJ004713 CPIJ005524 CPIJ006067 CPIJ008101 CPIJ008665 CPIJ010083 CPIJ012335 CPIJ014889 CPIJ019321
0.00259439	16	59	2.77819	Proton transmembrane transporter activity	http://amigo.geneontology.org/amigo/term/GO:0015078	CPIJ000470 CPIJ001563 CPIJ001980 CPIJ002271 CPIJ002431 CPIJ003139 CPIJ004829 CPIJ006067 CPIJ008101 CPIJ008200 CPIJ008665 CPIJ012335 CPIJ014384 CPIJ017217 CPIJ019321 CPIJ040079
0.00293152	10	27	3.79429	Carbohydrate biosynthetic process	http://amigo.geneontology.org/amigo/term/GO:0016051	CPIJ002354 CPIJ004782 CPIJ006068 CPIJ006166 CPIJ006362 CPIJ006486 CPIJ010516 CPIJ010518 CPIJ017610 CPIJ019565
0.00314688	17	66	2.63876	Purine-containing compound biosynthetic process	http://amigo.geneontology.org/amigo/term/GO:0072522	CPIJ000859 CPIJ001456 CPIJ001563 CPIJ002271 CPIJ002431 CPIJ002702 CPIJ003139 CPIJ003725 CPIJ004713 CPIJ005524 CPIJ006067 CPIJ008101 CPIJ008665 CPIJ010083 CPIJ012335 CPIJ014889 CPIJ019321
0.00379623	17	67	2.59937	Electron transfer activity	http://amigo.geneontology.org/amigo/term/GO:0009055	CPIJ000470 CPIJ003877 CPIJ004365 CPIJ004829 CPIJ007566 CPIJ008200 CPIJ010868 CPIJ011179 CPIJ013804 CPIJ013919 CPIJ013921 CPIJ014384 CPIJ014410 CPIJ017217 CPIJ019024 CPIJ040079 CPIJ040085
0.0047695	8	19	4.31351	ATP synthesis coupled electron transport	http://amigo.geneontology.org/amigo/term/GO:0042773	CPIJ000728 CPIJ002649 CPIJ003877 CPIJ006030 CPIJ010868 CPIJ013804 CPIJ019847 CPIJ040085
0.00529692	6	11	5.58796	Acetyl-CoA metabolic process	http://amigo.geneontology.org/amigo/term/GO:0006084	CPIJ000416 CPIJ000859 CPIJ001456 CPIJ002065 CPIJ004049 CPIJ014889
0.00529692	7	15	4.78081	Oxidoreductase complex	http://amigo.geneontology.org/amigo/term/GO:1990204	CPIJ000232 CPIJ000728 CPIJ004049 CPIJ006030 CPIJ009076 CPIJ011179 CPIJ019847
0.00529692	7	15	4.78081	D-threo-aldose 1-dehydrogenase activity	http://amigo.geneontology.org/amigo/term/GO:0047834	CPIJ003374 CPIJ003393 CPIJ003394 CPIJ006248 CPIJ006249 CPIJ007370 CPIJ013033
0.00529692	9	24	3.84172	Glutamine family amino acid metabolic process	http://amigo.geneontology.org/amigo/term/GO:0009064	CPIJ000123 CPIJ004400 CPIJ004883 CPIJ009461 CPIJ009463 CPIJ012704 CPIJ012882 CPIJ013217 CPIJ016664
0.00532844	10	29	3.53262	Inner mitochondrial membrane protein complex	http://amigo.geneontology.org/amigo/term/GO:0098800	CPIJ000728 CPIJ002431 CPIJ003139 CPIJ004394 CPIJ006030 CPIJ006067 CPIJ008665 CPIJ009076 CPIJ016672 CPIJ019847
0.00544981	19	82	2.37375	Carboxylic acid biosynthetic process	http://amigo.geneontology.org/amigo/term/GO:0046394	CPIJ000109 CPIJ000123 CPIJ002114 CPIJ004097 CPIJ004400 CPIJ004883 CPIJ005524 CPIJ005595 CPIJ006168 CPIJ011097 CPIJ011356 CPIJ011357 CPIJ012704 CPIJ012753 CPIJ012882 CPIJ013217 CPIJ013663 CPIJ013818 CPIJ020119
0.00555583	22	102	2.20962	Sulfur compound metabolic process	http://amigo.geneontology.org/amigo/term/GO:0006790	CPIJ000416 CPIJ000859 CPIJ001456 CPIJ002065 CPIJ002674 CPIJ002675 CPIJ002676 CPIJ002677 CPIJ003186 CPIJ004049 CPIJ005524 CPIJ006159 CPIJ006160 CPIJ010814 CPIJ011356 CPIJ011357 CPIJ012753 CPIJ014889 CPIJ018627 CPIJ018629 CPIJ018630 CPIJ018631
0.00733879	5	8	6.40287	Mitochondrial proton-transporting ATP synthase complex	http://amigo.geneontology.org/amigo/term/GO:0005753	CPIJ002431 CPIJ003139 CPIJ004394 CPIJ006067 CPIJ008665
0.00733879	19	84	2.31723	Organic acid biosynthetic process	http://amigo.geneontology.org/amigo/term/GO:0016053	CPIJ000109 CPIJ000123 CPIJ002114 CPIJ004097 CPIJ004400 CPIJ004883 CPIJ005524 CPIJ005595 CPIJ006168 CPIJ011097 CPIJ011356 CPIJ011357 CPIJ012704 CPIJ012753 CPIJ012882 CPIJ013217 CPIJ013663 CPIJ013818 CPIJ020119
0.00770668	15	59	2.60456	Proton transmembrane transport	http://amigo.geneontology.org/amigo/term/GO:1902600	CPIJ000470 CPIJ001563 CPIJ001980 CPIJ002271 CPIJ002431 CPIJ003139 CPIJ004829 CPIJ006067 CPIJ008101 CPIJ008200 CPIJ008665 CPIJ012335 CPIJ014384 CPIJ019321 CPIJ040079
0.00770668	4	5	8.19567	Proton-transporting ATP synthase complex, catalytic core F(1)	http://amigo.geneontology.org/amigo/term/GO:0045261	CPIJ001563 CPIJ002271 CPIJ003139 CPIJ012335
0.00770668	4	5	8.19567	Mismatched DNA binding	http://amigo.geneontology.org/amigo/term/GO:0030983	CPIJ005709 CPIJ008926 CPIJ013201 CPIJ016932
0.00828226	17	72	2.41886	Oxidoreductase activity, acting on the CH-OH group of donors, NAD or NADP as acceptor	http://amigo.geneontology.org/amigo/term/GO:0016616	CPIJ000232 CPIJ001725 CPIJ002859 CPIJ003056 CPIJ003374 CPIJ003393 CPIJ003394 CPIJ003802 CPIJ005595 CPIJ006248 CPIJ006249 CPIJ007370 CPIJ009491 CPIJ013033 CPIJ013869 CPIJ014059 CPIJ017765
0.0084686	6	12	5.12229	Cytochrome complex	http://amigo.geneontology.org/amigo/term/GO:0070069	CPIJ000336 CPIJ000728 CPIJ006030 CPIJ012224 CPIJ019847 CPIJ040079
0.0084686	6	12	5.12229	Glutamine family amino acid biosynthetic process	http://amigo.geneontology.org/amigo/term/GO:0009084	CPIJ000123 CPIJ004400 CPIJ004883 CPIJ012704 CPIJ012882 CPIJ013217
0.00878534	21	99	2.17309	Nucleoside phosphate biosynthetic process	http://amigo.geneontology.org/amigo/term/GO:1901293	CPIJ000859 CPIJ001456 CPIJ001563 CPIJ002271 CPIJ002431 CPIJ002702 CPIJ003139 CPIJ003276 CPIJ003725 CPIJ004713 CPIJ005524 CPIJ006067 CPIJ008101 CPIJ008665 CPIJ010083 CPIJ012335 CPIJ012981 CPIJ014889 CPIJ016664 CPIJ019321 CPIJ019563
0.0116326	7	17	4.21836	Nucleoside bisphosphate metabolic process	http://amigo.geneontology.org/amigo/term/GO:0033865	CPIJ000416 CPIJ000859 CPIJ001456 CPIJ002065 CPIJ004049 CPIJ005524 CPIJ014889
0.0116326	7	17	4.21836	Ribonucleoside bisphosphate metabolic process	http://amigo.geneontology.org/amigo/term/GO:0033875	CPIJ000416 CPIJ000859 CPIJ001456 CPIJ002065 CPIJ004049 CPIJ005524 CPIJ014889
0.0116326	7	17	4.21836	Purine nucleoside bisphosphate metabolic process	http://amigo.geneontology.org/amigo/term/GO:0034032	CPIJ000416 CPIJ000859 CPIJ001456 CPIJ002065 CPIJ004049 CPIJ005524 CPIJ014889
0.0116772	79	565	1.43243	Endopeptidase activity	http://amigo.geneontology.org/amigo/term/GO:0004175	CPIJ000446 CPIJ000616 CPIJ000617 CPIJ001061 CPIJ001100 CPIJ001111 CPIJ001918 CPIJ001979 CPIJ002662 CPIJ003209 CPIJ003630 CPIJ003973 CPIJ003994 CPIJ004037 CPIJ004040 CPIJ004042 CPIJ004043 CPIJ004091 CPIJ005132 CPIJ005160 CPIJ005271 CPIJ005458 CPIJ005464 CPIJ006014 CPIJ006074 CPIJ006430 CPIJ006867 CPIJ007201 CPIJ007202 CPIJ007512 CPIJ007683 CPIJ007871 CPIJ008065 CPIJ008482 CPIJ008524 CPIJ008824 CPI…
0.0126047	8	22	3.7253	Respiratory electron transport chain	http://amigo.geneontology.org/amigo/term/GO:0022904	CPIJ000728 CPIJ002649 CPIJ003877 CPIJ006030 CPIJ010868 CPIJ013804 CPIJ019847 CPIJ040085
0.0132368	76	542	1.43651	Organelle membrane	http://amigo.geneontology.org/amigo/term/GO:0031090	CPIJ000298 CPIJ000470 CPIJ000728 CPIJ000908 CPIJ000992 CPIJ001654 CPIJ001980 CPIJ002234 CPIJ002407 CPIJ002431 CPIJ002649 CPIJ002926 CPIJ002959 CPIJ003119 CPIJ003139 CPIJ003182 CPIJ003296 CPIJ003735 CPIJ003751 CPIJ003756 CPIJ003877 CPIJ004238 CPIJ004394 CPIJ004782 CPIJ005229 CPIJ005231 CPIJ005268 CPIJ005941 CPIJ006030 CPIJ006067 CPIJ006167 CPIJ006367 CPIJ006509 CPIJ006510 CPIJ007566 CPIJ008200 CPI…
0.0132574	5	9	5.69144	Proton-transporting ATP synthase complex, coupling factor F(o)	http://amigo.geneontology.org/amigo/term/GO:0045263	CPIJ002431 CPIJ004713 CPIJ006067 CPIJ008101 CPIJ008665
0.0152607	3	3	10.2446	Glucose-6-phosphate isomerase activity	http://amigo.geneontology.org/amigo/term/GO:0004347	CPIJ006486 CPIJ017610 CPIJ019565
0.0152607	3	3	10.2446	Alpha-glucosidase activity	http://amigo.geneontology.org/amigo/term/GO:0090599	CPIJ013040 CPIJ013173 CPIJ020026
0.0158759	21	104	2.06862	Oxidoreductase activity, acting on CH-OH group of donors	http://amigo.geneontology.org/amigo/term/GO:0016614	CPIJ000232 CPIJ001725 CPIJ002859 CPIJ003056 CPIJ003374 CPIJ003393 CPIJ003394 CPIJ003802 CPIJ005595 CPIJ006248 CPIJ006249 CPIJ007370 CPIJ007620 CPIJ009491 CPIJ009583 CPIJ012297 CPIJ013033 CPIJ013869 CPIJ014059 CPIJ017483 CPIJ017765
0.0174175	23	119	1.98005	Hydrolase activity, acting on glycosyl bonds	http://amigo.geneontology.org/amigo/term/GO:0016798	CPIJ000007 CPIJ001041 CPIJ001201 CPIJ005343 CPIJ006166 CPIJ007194 CPIJ007333 CPIJ008904 CPIJ009211 CPIJ009306 CPIJ010730 CPIJ010945 CPIJ012158 CPIJ013040 CPIJ013082 CPIJ013173 CPIJ014047 CPIJ014311 CPIJ015654 CPIJ017521 CPIJ017949 CPIJ018802 CPIJ020026
0.0177635	20	98	2.09073	Nucleotide biosynthetic process	http://amigo.geneontology.org/amigo/term/GO:0009165	CPIJ000859 CPIJ001456 CPIJ001563 CPIJ002271 CPIJ002431 CPIJ002702 CPIJ003139 CPIJ003725 CPIJ004713 CPIJ005524 CPIJ006067 CPIJ008101 CPIJ008665 CPIJ010083 CPIJ012335 CPIJ012981 CPIJ014889 CPIJ016664 CPIJ019321 CPIJ019563
0.0182038	4	6	6.82973	L-proline biosynthetic process	http://amigo.geneontology.org/amigo/term/GO:0055129	CPIJ000123 CPIJ004400 CPIJ012704 CPIJ013217
0.0182038	4	6	6.82973	Proline biosynthetic process	http://amigo.geneontology.org/amigo/term/GO:0006561	CPIJ000123 CPIJ004400 CPIJ012704 CPIJ013217
0.0264069	9	30	3.07338	Alpha-amino acid biosynthetic process	http://amigo.geneontology.org/amigo/term/GO:1901607	CPIJ000123 CPIJ004400 CPIJ004883 CPIJ011356 CPIJ011357 CPIJ012704 CPIJ012753 CPIJ012882 CPIJ013217
0.0281244	10	36	2.84572	Proton-transporting two-sector ATPase complex	http://amigo.geneontology.org/amigo/term/GO:0016469	CPIJ001563 CPIJ002271 CPIJ002431 CPIJ003139 CPIJ004394 CPIJ004713 CPIJ006067 CPIJ008101 CPIJ008665 CPIJ012335
0.0332247	123	982	1.28318	Proteolysis	http://amigo.geneontology.org/amigo/term/GO:0006508	CPIJ000345 CPIJ000446 CPIJ000472 CPIJ000616 CPIJ000617 CPIJ000642 CPIJ001052 CPIJ001061 CPIJ001100 CPIJ001111 CPIJ001745 CPIJ001918 CPIJ001979 CPIJ002662 CPIJ002910 CPIJ002911 CPIJ002926 CPIJ003186 CPIJ003209 CPIJ003630 CPIJ003973 CPIJ003994 CPIJ004037 CPIJ004040 CPIJ004042 CPIJ004043 CPIJ004091 CPIJ004127 CPIJ005056 CPIJ005132 CPIJ005160 CPIJ005271 CPIJ005356 CPIJ005458 CPIJ005464 CPIJ005737 CPI…
0.0332247	9	31	2.97424	Cellular amino acid biosynthetic process	http://amigo.geneontology.org/amigo/term/GO:0008652	CPIJ000123 CPIJ004400 CPIJ004883 CPIJ011356 CPIJ011357 CPIJ012704 CPIJ012753 CPIJ012882 CPIJ013217
0.0367951	4	7	5.85405	Thioester biosynthetic process	http://amigo.geneontology.org/amigo/term/GO:0035384	CPIJ000859 CPIJ001456 CPIJ005524 CPIJ014889
0.0367951	4	7	5.85405	Acyl-CoA biosynthetic process	http://amigo.geneontology.org/amigo/term/GO:0071616	CPIJ000859 CPIJ001456 CPIJ005524 CPIJ014889
0.0367951	4	7	5.85405	Mismatch repair	http://amigo.geneontology.org/amigo/term/GO:0006298	CPIJ005709 CPIJ008926 CPIJ013201 CPIJ016932
0.0367951	4	7	5.85405	Amidine-lyase activity	http://amigo.geneontology.org/amigo/term/GO:0016842	CPIJ000256 CPIJ002702 CPIJ004883 CPIJ008797
0.0376109	93	716	1.33065	Transmembrane transporter activity	http://amigo.geneontology.org/amigo/term/GO:0022857	CPIJ000470 CPIJ000613 CPIJ000658 CPIJ000674 CPIJ000988 CPIJ001302 CPIJ001460 CPIJ001520 CPIJ001563 CPIJ001776 CPIJ001861 CPIJ001980 CPIJ002172 CPIJ002271 CPIJ002297 CPIJ002364 CPIJ002431 CPIJ002493 CPIJ002532 CPIJ003137 CPIJ003139 CPIJ003298 CPIJ003750 CPIJ003877 CPIJ004614 CPIJ004829 CPIJ005417 CPIJ005777 CPIJ005941 CPIJ006067 CPIJ006087 CPIJ006119 CPIJ006419 CPIJ006667 CPIJ007190 CPIJ007428 CPI…
0.0378713	12	50	2.4587	Glutathione metabolic process	http://amigo.geneontology.org/amigo/term/GO:0006749	CPIJ002674 CPIJ002675 CPIJ002676 CPIJ002677 CPIJ003186 CPIJ006159 CPIJ006160 CPIJ010814 CPIJ018627 CPIJ018629 CPIJ018630 CPIJ018631
0.0419741	6	16	3.84172	Positive regulation of signal transduction	http://amigo.geneontology.org/amigo/term/GO:0009967	CPIJ003182 CPIJ003296 CPIJ005312 CPIJ005525 CPIJ010066 CPIJ018819
0.0476308	11	45	2.50423	Oxidoreductase activity, acting on the aldehyde or oxo group of donors	http://amigo.geneontology.org/amigo/term/GO:0016903	CPIJ000104 CPIJ001456 CPIJ004391 CPIJ004392 CPIJ004393 CPIJ005597 CPIJ010246 CPIJ013217 CPIJ014581 CPIJ014889 CPIJ017920
0.0487337	3	4	7.68344	Mitochondrial respiratory chain complex III	http://amigo.geneontology.org/amigo/term/GO:0005750	CPIJ000728 CPIJ006030 CPIJ019847
0.0487337	3	4	7.68344	Glucosidase activity	http://amigo.geneontology.org/amigo/term/GO:0015926	CPIJ013040 CPIJ013173 CPIJ020026
0.0491926	37	240	1.57937	DNA metabolic process	http://amigo.geneontology.org/amigo/term/GO:0006259	CPIJ000504 CPIJ000737 CPIJ001671 CPIJ001675 CPIJ002555 CPIJ003295 CPIJ003814 CPIJ003975 CPIJ004445 CPIJ004451 CPIJ004811 CPIJ005256 CPIJ005523 CPIJ005709 CPIJ006691 CPIJ007194 CPIJ007232 CPIJ007264 CPIJ007409 CPIJ007521 CPIJ008926 CPIJ012199 CPIJ012279 CPIJ012309 CPIJ013201 CPIJ013879 CPIJ014171 CPIJ014824 CPIJ015070 CPIJ015260 CPIJ016932 CPIJ017219 CPIJ017265 CPIJ017275 CPIJ017291 CPIJ017591 CPI…
0.0537482	5	12	4.26858	Carboxylic acid transport	http://amigo.geneontology.org/amigo/term/GO:0046942	CPIJ003735 CPIJ005268 CPIJ011154 CPIJ011155 CPIJ019557
0.0537482	5	12	4.26858	Monocarboxylic acid transport	http://amigo.geneontology.org/amigo/term/GO:0015718	CPIJ003735 CPIJ005268 CPIJ011154 CPIJ011155 CPIJ019557
0.0554292	6	17	3.61574	Oxidoreductase activity, acting on the CH-NH group of donors	http://amigo.geneontology.org/amigo/term/GO:0016645	CPIJ000123 CPIJ000416 CPIJ004709 CPIJ009461 CPIJ009463 CPIJ012704
0.0554292	6	17	3.61574	Intramolecular oxidoreductase activity	http://amigo.geneontology.org/amigo/term/GO:0016860	CPIJ002354 CPIJ006486 CPIJ007381 CPIJ008074 CPIJ017610 CPIJ019565
0.0554292	6	17	3.61574	Positive regulation of cell communication	http://amigo.geneontology.org/amigo/term/GO:0010647	CPIJ003182 CPIJ003296 CPIJ005312 CPIJ005525 CPIJ010066 CPIJ018819
0.0554292	6	17	3.61574	Positive regulation of signaling	http://amigo.geneontology.org/amigo/term/GO:0023056	CPIJ003182 CPIJ003296 CPIJ005312 CPIJ005525 CPIJ010066 CPIJ018819
0.0564117	10	40	2.56115	Oxidoreduction-driven active transmembrane transporter activity	http://amigo.geneontology.org/amigo/term/GO:0015453	CPIJ000470 CPIJ003877 CPIJ004829 CPIJ008200 CPIJ010868 CPIJ013804 CPIJ014384 CPIJ017217 CPIJ040079 CPIJ040085
0.0572821	12	53	2.31953	Cellular carbohydrate metabolic process	http://amigo.geneontology.org/amigo/term/GO:0044262	CPIJ004664 CPIJ004776 CPIJ006068 CPIJ006166 CPIJ006362 CPIJ007546 CPIJ008049 CPIJ009384 CPIJ013040 CPIJ013173 CPIJ017949 CPIJ020026
0.0572821	9	34	2.7118	Double-stranded DNA binding	http://amigo.geneontology.org/amigo/term/GO:0003690	CPIJ000504 CPIJ002755 CPIJ002764 CPIJ003518 CPIJ005709 CPIJ008926 CPIJ012988 CPIJ013201 CPIJ016932
0.059313	4	8	5.12229	Ribonucleoprotein granule	http://amigo.geneontology.org/amigo/term/GO:0035770	CPIJ005200 CPIJ005737 CPIJ011786 CPIJ018561
0.059313	4	8	5.12229	Cytoplasmic ribonucleoprotein granule	http://amigo.geneontology.org/amigo/term/GO:0036464	CPIJ005200 CPIJ005737 CPIJ011786 CPIJ018561
0.059313	4	8	5.12229	Serine-type carboxypeptidase activity	http://amigo.geneontology.org/amigo/term/GO:0004185	CPIJ002910 CPIJ002911 CPIJ008608 CPIJ010593
0.0605581	15	74	2.07661	Peptidase inhibitor activity	http://amigo.geneontology.org/amigo/term/GO:0030414	CPIJ000345 CPIJ000472 CPIJ000642 CPIJ004127 CPIJ006840 CPIJ007016 CPIJ007019 CPIJ007021 CPIJ007023 CPIJ007025 CPIJ010521 CPIJ011902 CPIJ012013 CPIJ012643 CPIJ018000
0.0615051	33	212	1.59468	Cellular response to stress	http://amigo.geneontology.org/amigo/term/GO:0033554	CPIJ000737 CPIJ001671 CPIJ001675 CPIJ003182 CPIJ003295 CPIJ003814 CPIJ003975 CPIJ004338 CPIJ004445 CPIJ004451 CPIJ004719 CPIJ004811 CPIJ005256 CPIJ005312 CPIJ005709 CPIJ006691 CPIJ007194 CPIJ007232 CPIJ007264 CPIJ007521 CPIJ008926 CPIJ012199 CPIJ012279 CPIJ013201 CPIJ014171 CPIJ014824 CPIJ015070 CPIJ016884 CPIJ016932 CPIJ017219 CPIJ017291 CPIJ017591 CPIJ018681
0.066598	15	75	2.04892	Negative regulation of proteolysis	http://amigo.geneontology.org/amigo/term/GO:0045861	CPIJ000345 CPIJ000472 CPIJ000642 CPIJ004127 CPIJ006840 CPIJ007016 CPIJ007019 CPIJ007021 CPIJ007023 CPIJ007025 CPIJ010521 CPIJ011902 CPIJ012013 CPIJ012643 CPIJ018000
0.066598	19	104	1.87161	Hydrolase activity, hydrolyzing O-glycosyl compounds	http://amigo.geneontology.org/amigo/term/GO:0004553	CPIJ000007 CPIJ001041 CPIJ001201 CPIJ005343 CPIJ006166 CPIJ007333 CPIJ008904 CPIJ009306 CPIJ010730 CPIJ010945 CPIJ013040 CPIJ013082 CPIJ013173 CPIJ014311 CPIJ015654 CPIJ017521 CPIJ017949 CPIJ018802 CPIJ020026
0.066598	94	744	1.29434	Transporter activity	http://amigo.geneontology.org/amigo/term/GO:0005215	CPIJ000470 CPIJ000613 CPIJ000658 CPIJ000674 CPIJ000988 CPIJ001302 CPIJ001460 CPIJ001520 CPIJ001563 CPIJ001776 CPIJ001861 CPIJ001980 CPIJ002172 CPIJ002271 CPIJ002297 CPIJ002364 CPIJ002431 CPIJ002493 CPIJ002532 CPIJ003137 CPIJ003139 CPIJ003298 CPIJ003750 CPIJ003835 CPIJ003877 CPIJ004614 CPIJ004829 CPIJ005417 CPIJ005777 CPIJ005941 CPIJ006067 CPIJ006087 CPIJ006119 CPIJ006419 CPIJ006667 CPIJ007190 CPI…
0.066598	15	75	2.04892	Peptidase regulator activity	http://amigo.geneontology.org/amigo/term/GO:0061134	CPIJ000345 CPIJ000472 CPIJ000642 CPIJ004127 CPIJ006840 CPIJ007016 CPIJ007019 CPIJ007021 CPIJ007023 CPIJ007025 CPIJ010521 CPIJ011902 CPIJ012013 CPIJ012643 CPIJ018000
0.066598	15	75	2.04892	Negative regulation of peptidase activity	http://amigo.geneontology.org/amigo/term/GO:0010466	CPIJ000345 CPIJ000472 CPIJ000642 CPIJ004127 CPIJ006840 CPIJ007016 CPIJ007019 CPIJ007021 CPIJ007023 CPIJ007025 CPIJ010521 CPIJ011902 CPIJ012013 CPIJ012643 CPIJ018000
0.0668852	39	263	1.51916	Response to stress	http://amigo.geneontology.org/amigo/term/GO:0006950	CPIJ000737 CPIJ001671 CPIJ001675 CPIJ003182 CPIJ003295 CPIJ003814 CPIJ003975 CPIJ004338 CPIJ004445 CPIJ004451 CPIJ004719 CPIJ004811 CPIJ005256 CPIJ005312 CPIJ005709 CPIJ006691 CPIJ007162 CPIJ007194 CPIJ007232 CPIJ007264 CPIJ007520 CPIJ007521 CPIJ008014 CPIJ008926 CPIJ010701 CPIJ012199 CPIJ012279 CPIJ012991 CPIJ013201 CPIJ014171 CPIJ014824 CPIJ015070 CPIJ016770 CPIJ016884 CPIJ016932 CPIJ017219 CPI…
0.0691577	6	18	3.41486	Positive regulation of response to stimulus	http://amigo.geneontology.org/amigo/term/GO:0048584	CPIJ003182 CPIJ003296 CPIJ005312 CPIJ005525 CPIJ010066 CPIJ018819
0.0694669	5	13	3.94023	Mitochondrial respirasome	http://amigo.geneontology.org/amigo/term/GO:0005746	CPIJ000728 CPIJ006030 CPIJ009076 CPIJ014384 CPIJ019847
0.0694669	5	13	3.94023	Proton channel activity	http://amigo.geneontology.org/amigo/term/GO:0015252	CPIJ001563 CPIJ002271 CPIJ003139 CPIJ012335 CPIJ019321
0.0694669	5	13	3.94023	Proton-transporting ATP synthase activity, rotational mechanism	http://amigo.geneontology.org/amigo/term/GO:0046933	CPIJ001563 CPIJ002271 CPIJ003139 CPIJ012335 CPIJ019321
0.0726483	15	76	2.02196	Regulation of peptidase activity	http://amigo.geneontology.org/amigo/term/GO:0052547	CPIJ000345 CPIJ000472 CPIJ000642 CPIJ004127 CPIJ006840 CPIJ007016 CPIJ007019 CPIJ007021 CPIJ007023 CPIJ007025 CPIJ010521 CPIJ011902 CPIJ012013 CPIJ012643 CPIJ018000
0.0768325	50	359	1.42682	Organic substance catabolic process	http://amigo.geneontology.org/amigo/term/GO:1901575	CPIJ000232 CPIJ000367 CPIJ000416 CPIJ002354 CPIJ002430 CPIJ002926 CPIJ003186 CPIJ004049 CPIJ005056 CPIJ005228 CPIJ005519 CPIJ005539 CPIJ005597 CPIJ005737 CPIJ005973 CPIJ006486 CPIJ007162 CPIJ007246 CPIJ007533 CPIJ007546 CPIJ008049 CPIJ008591 CPIJ009280 CPIJ009336 CPIJ009461 CPIJ009463 CPIJ009571 CPIJ009798 CPIJ011013 CPIJ011154 CPIJ011786 CPIJ012158 CPIJ012161 CPIJ013040 CPIJ013568 CPIJ013622 CPI…
0.0786859	8	30	2.73189	Carbon-carbon lyase activity	http://amigo.geneontology.org/amigo/term/GO:0016830	CPIJ001385 CPIJ001976 CPIJ003975 CPIJ009336 CPIJ009571 CPIJ010034 CPIJ010516 CPIJ010518
0.0855849	124	1028	1.23573	Transition metal ion binding	http://amigo.geneontology.org/amigo/term/GO:0046914	CPIJ000293 CPIJ000298 CPIJ000539 CPIJ000596 CPIJ000600 CPIJ000627 CPIJ000628 CPIJ000864 CPIJ000865 CPIJ001052 CPIJ001209 CPIJ001380 CPIJ001513 CPIJ001554 CPIJ001745 CPIJ001754 CPIJ002430 CPIJ002463 CPIJ002693 CPIJ002783 CPIJ002919 CPIJ003298 CPIJ003737 CPIJ004151 CPIJ004365 CPIJ004556 CPIJ004609 CPIJ005312 CPIJ005953 CPIJ005954 CPIJ005955 CPIJ006180 CPIJ006184 CPIJ006681 CPIJ006993 CPIJ007162 CPI…
0.0856129	22	130	1.7337	Lyase activity	http://amigo.geneontology.org/amigo/term/GO:0016829	CPIJ000256 CPIJ001385 CPIJ001976 CPIJ002702 CPIJ003975 CPIJ004883 CPIJ005519 CPIJ005595 CPIJ007194 CPIJ008384 CPIJ008797 CPIJ009336 CPIJ009571 CPIJ010034 CPIJ010083 CPIJ010281 CPIJ010516 CPIJ010518 CPIJ012034 CPIJ012753 CPIJ014172 CPIJ018191
0.0874806	4	9	4.55315	Acid phosphatase activity	http://amigo.geneontology.org/amigo/term/GO:0003993	CPIJ001083 CPIJ001084 CPIJ008291 CPIJ017646
0.0874806	6	19	3.23513	Organic acid transport	http://amigo.geneontology.org/amigo/term/GO:0015849	CPIJ003735 CPIJ005268 CPIJ008314 CPIJ011154 CPIJ011155 CPIJ019557
0.091044	3	5	6.14675	Respiratory chain complex III	http://amigo.geneontology.org/amigo/term/GO:0045275	CPIJ000728 CPIJ006030 CPIJ019847
0.0942405	5	14	3.65878	Mitochondrial ATP synthesis coupled electron transport	http://amigo.geneontology.org/amigo/term/GO:0042775	CPIJ000728 CPIJ002649 CPIJ003877 CPIJ006030 CPIJ019847
0.0955599	16	86	1.90597	Negative regulation of catalytic activity	http://amigo.geneontology.org/amigo/term/GO:0043086	CPIJ000345 CPIJ000472 CPIJ000642 CPIJ002555 CPIJ004127 CPIJ006840 CPIJ007016 CPIJ007019 CPIJ007021 CPIJ007023 CPIJ007025 CPIJ010521 CPIJ011902 CPIJ012013 CPIJ012643 CPIJ018000
0.104939	16	87	1.88406	Negative regulation of molecular function	http://amigo.geneontology.org/amigo/term/GO:0044092	CPIJ000345 CPIJ000472 CPIJ000642 CPIJ002555 CPIJ004127 CPIJ006840 CPIJ007016 CPIJ007019 CPIJ007021 CPIJ007023 CPIJ007025 CPIJ010521 CPIJ011902 CPIJ012013 CPIJ012643 CPIJ018000
0.104939	88	705	1.27876	Transmembrane transport	http://amigo.geneontology.org/amigo/term/GO:0055085	CPIJ000470 CPIJ000613 CPIJ000658 CPIJ000674 CPIJ000988 CPIJ001302 CPIJ001520 CPIJ001563 CPIJ001776 CPIJ001861 CPIJ001980 CPIJ002172 CPIJ002271 CPIJ002297 CPIJ002364 CPIJ002431 CPIJ002493 CPIJ002532 CPIJ003139 CPIJ003298 CPIJ003735 CPIJ003750 CPIJ004614 CPIJ004829 CPIJ005183 CPIJ005268 CPIJ005417 CPIJ005777 CPIJ005941 CPIJ006067 CPIJ006087 CPIJ006119 CPIJ006419 CPIJ006667 CPIJ007190 CPIJ007428 CPI…
0.104939	9	38	2.42635	Oxidoreductase activity, acting on the aldehyde or oxo group of donors, NAD or NADP as acceptor	http://amigo.geneontology.org/amigo/term/GO:0016620	CPIJ000104 CPIJ004391 CPIJ004392 CPIJ004393 CPIJ005597 CPIJ010246 CPIJ013217 CPIJ014581 CPIJ017920
0.121035	4	10	4.09784	Nucleoside bisphosphate biosynthetic process	http://amigo.geneontology.org/amigo/term/GO:0033866	CPIJ000859 CPIJ001456 CPIJ005524 CPIJ014889
0.121035	4	10	4.09784	Ribonucleoside bisphosphate biosynthetic process	http://amigo.geneontology.org/amigo/term/GO:0034030	CPIJ000859 CPIJ001456 CPIJ005524 CPIJ014889
0.121035	4	10	4.09784	Purine nucleoside bisphosphate biosynthetic process	http://amigo.geneontology.org/amigo/term/GO:0034033	CPIJ000859 CPIJ001456 CPIJ005524 CPIJ014889
0.121035	15	81	1.89715	Negative regulation of hydrolase activity	http://amigo.geneontology.org/amigo/term/GO:0051346	CPIJ000345 CPIJ000472 CPIJ000642 CPIJ004127 CPIJ006840 CPIJ007016 CPIJ007019 CPIJ007021 CPIJ007023 CPIJ007025 CPIJ010521 CPIJ011902 CPIJ012013 CPIJ012643 CPIJ018000
0.121035	4	10	4.09784	Positive regulation of intracellular signal transduction	http://amigo.geneontology.org/amigo/term/GO:1902533	CPIJ003296 CPIJ005312 CPIJ005525 CPIJ018819
0.121035	4	10	4.09784	DNA-directed DNA polymerase activity	http://amigo.geneontology.org/amigo/term/GO:0003887	CPIJ008667 CPIJ013879 CPIJ015260 CPIJ018287
0.121035	5	15	3.41486	Cytochrome-c oxidase activity	http://amigo.geneontology.org/amigo/term/GO:0004129	CPIJ000470 CPIJ004829 CPIJ008200 CPIJ014384 CPIJ040079
0.121035	5	15	3.41486	Oxidoreductase activity, acting on a heme group of donors	http://amigo.geneontology.org/amigo/term/GO:0016675	CPIJ000470 CPIJ004829 CPIJ008200 CPIJ014384 CPIJ040079
0.121035	4	10	4.09784	Carbon-nitrogen lyase activity	http://amigo.geneontology.org/amigo/term/GO:0016840	CPIJ000256 CPIJ002702 CPIJ004883 CPIJ008797
0.121035	4	10	4.09784	DNA polymerase activity	http://amigo.geneontology.org/amigo/term/GO:0034061	CPIJ008667 CPIJ013879 CPIJ015260 CPIJ018287
0.121035	4	10	4.09784	Serine-type exopeptidase activity	http://amigo.geneontology.org/amigo/term/GO:0070008	CPIJ002910 CPIJ002911 CPIJ008608 CPIJ010593
0.121035	5	15	3.41486	Protein-chromophore linkage	http://amigo.geneontology.org/amigo/term/GO:0018298	CPIJ003975 CPIJ005000 CPIJ011419 CPIJ011576 CPIJ015481
0.121035	5	15	3.41486	Aerobic electron transport chain	http://amigo.geneontology.org/amigo/term/GO:0019646	CPIJ000728 CPIJ002649 CPIJ003877 CPIJ006030 CPIJ019847
0.121566	106	877	1.23823	Phosphorus metabolic process	http://amigo.geneontology.org/amigo/term/GO:0006793	CPIJ000058 CPIJ000202 CPIJ000207 CPIJ000232 CPIJ000416 CPIJ000502 CPIJ000509 CPIJ000717 CPIJ000859 CPIJ001013 CPIJ001083 CPIJ001084 CPIJ001157 CPIJ001456 CPIJ001563 CPIJ001725 CPIJ001957 CPIJ001991 CPIJ002065 CPIJ002271 CPIJ002354 CPIJ002431 CPIJ002609 CPIJ002702 CPIJ003139 CPIJ003276 CPIJ003725 CPIJ004049 CPIJ004138 CPIJ004252 CPIJ004664 CPIJ004713 CPIJ004824 CPIJ004825 CPIJ005312 CPIJ005519 CPI…
0.12404	8	33	2.48354	Oxidoreductase activity, acting on NAD(P)H	http://amigo.geneontology.org/amigo/term/GO:0016651	CPIJ003578 CPIJ003877 CPIJ008770 CPIJ010868 CPIJ011528 CPIJ011602 CPIJ013804 CPIJ040085
0.12404	8	33	2.48354	Organic anion transport	http://amigo.geneontology.org/amigo/term/GO:0015711	CPIJ003735 CPIJ005268 CPIJ005941 CPIJ011154 CPIJ011155 CPIJ016608 CPIJ016994 CPIJ019557
0.133029	13	68	1.95852	Endopeptidase inhibitor activity	http://amigo.geneontology.org/amigo/term/GO:0004866	CPIJ000345 CPIJ000472 CPIJ004127 CPIJ006840 CPIJ007016 CPIJ007019 CPIJ007021 CPIJ007023 CPIJ007025 CPIJ010521 CPIJ011902 CPIJ012013 CPIJ018000
0.133029	9	40	2.30503	Oxidoreductase activity, acting on the CH-CH group of donors	http://amigo.geneontology.org/amigo/term/GO:0016627	CPIJ003802 CPIJ005595 CPIJ006167 CPIJ008217 CPIJ011179 CPIJ011633 CPIJ014059 CPIJ016454 CPIJ017747
0.133029	13	68	1.95852	Fatty acid metabolic process	http://amigo.geneontology.org/amigo/term/GO:0006631	CPIJ000109 CPIJ002114 CPIJ003802 CPIJ003886 CPIJ004097 CPIJ005524 CPIJ005595 CPIJ006168 CPIJ011097 CPIJ013663 CPIJ013818 CPIJ014059 CPIJ020119
0.133029	13	68	1.95852	Endopeptidase regulator activity	http://amigo.geneontology.org/amigo/term/GO:0061135	CPIJ000345 CPIJ000472 CPIJ004127 CPIJ006840 CPIJ007016 CPIJ007019 CPIJ007021 CPIJ007023 CPIJ007025 CPIJ010521 CPIJ011902 CPIJ012013 CPIJ018000
0.135003	10	47	2.1797	Monocarboxylic acid biosynthetic process	http://amigo.geneontology.org/amigo/term/GO:0072330	CPIJ000109 CPIJ002114 CPIJ004097 CPIJ005524 CPIJ005595 CPIJ006168 CPIJ011097 CPIJ013663 CPIJ013818 CPIJ020119
0.135003	10	47	2.1797	Fatty acid biosynthetic process	http://amigo.geneontology.org/amigo/term/GO:0006633	CPIJ000109 CPIJ002114 CPIJ004097 CPIJ005524 CPIJ005595 CPIJ006168 CPIJ011097 CPIJ013663 CPIJ013818 CPIJ020119
0.135003	28	186	1.5422	Cellular response to DNA damage stimulus	http://amigo.geneontology.org/amigo/term/GO:0006974	CPIJ000737 CPIJ001671 CPIJ001675 CPIJ003295 CPIJ003814 CPIJ003975 CPIJ004338 CPIJ004445 CPIJ004451 CPIJ004811 CPIJ005256 CPIJ005709 CPIJ006691 CPIJ007194 CPIJ007232 CPIJ007264 CPIJ007521 CPIJ008926 CPIJ012199 CPIJ012279 CPIJ013201 CPIJ014171 CPIJ014824 CPIJ015070 CPIJ016932 CPIJ017219 CPIJ017291 CPIJ017591
0.140764	3	6	5.12229	Acetyl-CoA biosynthetic process	http://amigo.geneontology.org/amigo/term/GO:0006085	CPIJ000859 CPIJ001456 CPIJ014889
0.140764	3	6	5.12229	Mitochondrial electron transport, ubiquinol to cytochrome c	http://amigo.geneontology.org/amigo/term/GO:0006122	CPIJ000728 CPIJ006030 CPIJ019847
0.140764	3	6	5.12229	Mitochondrial proton-transporting ATP synthase complex, coupling factor F(o)	http://amigo.geneontology.org/amigo/term/GO:0000276	CPIJ002431 CPIJ006067 CPIJ008665
0.140764	102	847	1.2337	Peptidase activity	http://amigo.geneontology.org/amigo/term/GO:0008233	CPIJ000446 CPIJ000616 CPIJ000617 CPIJ001052 CPIJ001061 CPIJ001100 CPIJ001111 CPIJ001745 CPIJ001918 CPIJ001979 CPIJ002662 CPIJ002910 CPIJ002911 CPIJ003186 CPIJ003209 CPIJ003630 CPIJ003973 CPIJ003994 CPIJ004037 CPIJ004040 CPIJ004042 CPIJ004043 CPIJ004091 CPIJ005132 CPIJ005160 CPIJ005271 CPIJ005356 CPIJ005458 CPIJ005464 CPIJ005737 CPIJ006014 CPIJ006074 CPIJ006430 CPIJ006867 CPIJ007201 CPIJ007202 CPI…
0.140764	3	6	5.12229	Oxidoreductase activity, acting on a sulfur group of donors, disulfide as acceptor	http://amigo.geneontology.org/amigo/term/GO:0016671	CPIJ005204 CPIJ007520 CPIJ018565
0.140764	3	6	5.12229	Zinc ion transport	http://amigo.geneontology.org/amigo/term/GO:0006829	CPIJ002493 CPIJ010101 CPIJ018412
0.141697	13	69	1.93014	Regulation of endopeptidase activity	http://amigo.geneontology.org/amigo/term/GO:0052548	CPIJ000345 CPIJ000472 CPIJ004127 CPIJ006840 CPIJ007016 CPIJ007019 CPIJ007021 CPIJ007023 CPIJ007025 CPIJ010521 CPIJ011902 CPIJ012013 CPIJ018000
0.141697	13	69	1.93014	Negative regulation of endopeptidase activity	http://amigo.geneontology.org/amigo/term/GO:0010951	CPIJ000345 CPIJ000472 CPIJ004127 CPIJ006840 CPIJ007016 CPIJ007019 CPIJ007021 CPIJ007023 CPIJ007025 CPIJ010521 CPIJ011902 CPIJ012013 CPIJ018000
0.14336	5	16	3.20143	Alpha-amino acid catabolic process	http://amigo.geneontology.org/amigo/term/GO:1901606	CPIJ000416 CPIJ004049 CPIJ009461 CPIJ009463 CPIJ014981
0.14336	5	16	3.20143	Proton-transporting two-sector ATPase complex, proton-transporting domain	http://amigo.geneontology.org/amigo/term/GO:0033177	CPIJ002431 CPIJ004713 CPIJ006067 CPIJ008101 CPIJ008665
0.148488	27	180	1.53669	Cellular amino acid metabolic process	http://amigo.geneontology.org/amigo/term/GO:0006520	CPIJ000123 CPIJ000416 CPIJ004049 CPIJ004400 CPIJ004417 CPIJ004883 CPIJ006457 CPIJ007232 CPIJ007273 CPIJ009461 CPIJ009463 CPIJ011356 CPIJ011357 CPIJ012034 CPIJ012199 CPIJ012704 CPIJ012753 CPIJ012882 CPIJ013217 CPIJ014981 CPIJ015553 CPIJ015849 CPIJ015885 CPIJ016664 CPIJ019163 CPIJ019321 CPIJ040865
0.15005	6	22	2.79398	2 iron, 2 sulfur cluster binding	http://amigo.geneontology.org/amigo/term/GO:0051537	CPIJ004365 CPIJ013919 CPIJ013921 CPIJ017217 CPIJ018666 CPIJ018667
0.15711	30	206	1.49193	Carbohydrate derivative biosynthetic process	http://amigo.geneontology.org/amigo/term/GO:1901137	CPIJ000859 CPIJ001456 CPIJ001563 CPIJ001654 CPIJ001725 CPIJ002271 CPIJ002407 CPIJ002431 CPIJ002702 CPIJ003139 CPIJ003725 CPIJ004713 CPIJ005229 CPIJ005231 CPIJ005524 CPIJ006067 CPIJ008101 CPIJ008665 CPIJ008701 CPIJ009417 CPIJ010083 CPIJ010412 CPIJ012335 CPIJ012981 CPIJ013569 CPIJ014889 CPIJ016411 CPIJ016664 CPIJ018191 CPIJ019321
0.159313	51	388	1.34658	Catabolic process	http://amigo.geneontology.org/amigo/term/GO:0009056	CPIJ000232 CPIJ000367 CPIJ000416 CPIJ000992 CPIJ002354 CPIJ002430 CPIJ002926 CPIJ003186 CPIJ004049 CPIJ005056 CPIJ005228 CPIJ005519 CPIJ005539 CPIJ005597 CPIJ005737 CPIJ005973 CPIJ006486 CPIJ007162 CPIJ007246 CPIJ007533 CPIJ007546 CPIJ008049 CPIJ008591 CPIJ009280 CPIJ009336 CPIJ009461 CPIJ009463 CPIJ009571 CPIJ009798 CPIJ011013 CPIJ011154 CPIJ011786 CPIJ012158 CPIJ012161 CPIJ013040 CPIJ013568 CPI…
0.161993	17	101	1.72434	Negative regulation of cellular protein metabolic process	http://amigo.geneontology.org/amigo/term/GO:0032269	CPIJ000345 CPIJ000472 CPIJ000642 CPIJ004127 CPIJ005737 CPIJ006840 CPIJ007016 CPIJ007019 CPIJ007021 CPIJ007023 CPIJ007025 CPIJ009211 CPIJ010521 CPIJ011902 CPIJ012013 CPIJ012643 CPIJ018000
0.161993	17	101	1.72434	Negative regulation of protein metabolic process	http://amigo.geneontology.org/amigo/term/GO:0051248	CPIJ000345 CPIJ000472 CPIJ000642 CPIJ004127 CPIJ005737 CPIJ006840 CPIJ007016 CPIJ007019 CPIJ007021 CPIJ007023 CPIJ007025 CPIJ009211 CPIJ010521 CPIJ011902 CPIJ012013 CPIJ012643 CPIJ018000
0.161993	58	451	1.31749	Hydrolase activity, acting on ester bonds	http://amigo.geneontology.org/amigo/term/GO:0016788	CPIJ000047 CPIJ000367 CPIJ000620 CPIJ000737 CPIJ000745 CPIJ001083 CPIJ001084 CPIJ001189 CPIJ001671 CPIJ001675 CPIJ003169 CPIJ003886 CPIJ004664 CPIJ004824 CPIJ004825 CPIJ004938 CPIJ005228 CPIJ005462 CPIJ005595 CPIJ005737 CPIJ006698 CPIJ006772 CPIJ007035 CPIJ007135 CPIJ007194 CPIJ007827 CPIJ007829 CPIJ008015 CPIJ008291 CPIJ010215 CPIJ010239 CPIJ010917 CPIJ011013 CPIJ011154 CPIJ011155 CPIJ011468 CPI…
0.162272	9	42	2.19527	Pyridoxal phosphate binding	http://amigo.geneontology.org/amigo/term/GO:0030170	CPIJ001385 CPIJ004400 CPIJ004776 CPIJ005222 CPIJ010034 CPIJ010712 CPIJ014256 CPIJ017124 CPIJ019397
0.162272	9	42	2.19527	Vitamin B6 binding	http://amigo.geneontology.org/amigo/term/GO:0070279	CPIJ001385 CPIJ004400 CPIJ004776 CPIJ005222 CPIJ010034 CPIJ010712 CPIJ014256 CPIJ017124 CPIJ019397
0.165912	26	174	1.5308	DNA repair	http://amigo.geneontology.org/amigo/term/GO:0006281	CPIJ000737 CPIJ001671 CPIJ001675 CPIJ003295 CPIJ003814 CPIJ003975 CPIJ004445 CPIJ004451 CPIJ004811 CPIJ005256 CPIJ005709 CPIJ006691 CPIJ007194 CPIJ007232 CPIJ007264 CPIJ007521 CPIJ008926 CPIJ012199 CPIJ012279 CPIJ013201 CPIJ014171 CPIJ014824 CPIJ015070 CPIJ016932 CPIJ017291 CPIJ017591
0.177136	19	118	1.64955	Catalytic activity, acting on DNA	http://amigo.geneontology.org/amigo/term/GO:0140097	CPIJ000737 CPIJ001671 CPIJ001675 CPIJ002555 CPIJ003975 CPIJ004451 CPIJ004811 CPIJ007194 CPIJ007264 CPIJ007409 CPIJ008667 CPIJ012309 CPIJ013879 CPIJ014171 CPIJ015260 CPIJ017265 CPIJ017275 CPIJ017591 CPIJ018287
0.177354	6	23	2.6725	Carbohydrate derivative catabolic process	http://amigo.geneontology.org/amigo/term/GO:1901136	CPIJ000232 CPIJ002430 CPIJ007162 CPIJ009336 CPIJ016770 CPIJ018802
0.177354	6	23	2.6725	Alcohol-forming fatty acyl-CoA reductase activity	http://amigo.geneontology.org/amigo/term/GO:0102965	CPIJ000104 CPIJ004391 CPIJ004392 CPIJ004393 CPIJ010246 CPIJ017920
0.183025	10	50	2.04892	Mitochondrial protein-containing complex	http://amigo.geneontology.org/amigo/term/GO:0098798	CPIJ000728 CPIJ002431 CPIJ003139 CPIJ004394 CPIJ006030 CPIJ006067 CPIJ008665 CPIJ009076 CPIJ016672 CPIJ019847
0.197679	7	30	2.3904	Sulfur compound biosynthetic process	http://amigo.geneontology.org/amigo/term/GO:0044272	CPIJ000859 CPIJ001456 CPIJ005524 CPIJ011356 CPIJ011357 CPIJ012753 CPIJ014889
0.197679	7	30	2.3904	Organophosphate catabolic process	http://amigo.geneontology.org/amigo/term/GO:0046434	CPIJ000232 CPIJ009336 CPIJ011013 CPIJ012158 CPIJ012161 CPIJ019168 CPIJ019253
0.197698	3	7	4.39054	Unsaturated fatty acid metabolic process	http://amigo.geneontology.org/amigo/term/GO:0033559	CPIJ003802 CPIJ011097 CPIJ014059
0.197698	2	3	6.82973	G2/M transition of mitotic cell cycle	http://amigo.geneontology.org/amigo/term/GO:0000086	CPIJ001013 CPIJ014315
0.197698	2	3	6.82973	GDP-L-fucose biosynthetic process	http://amigo.geneontology.org/amigo/term/GO:0042350	CPIJ001725 CPIJ018191
0.197698	2	3	6.82973	de novo GDP-L-fucose biosynthetic process	http://amigo.geneontology.org/amigo/term/GO:0042351	CPIJ001725 CPIJ018191
0.197698	2	3	6.82973	Glycerol-3-phosphate metabolic process	http://amigo.geneontology.org/amigo/term/GO:0006072	CPIJ000232 CPIJ007546
0.197698	2	3	6.82973	GDP-L-fucose metabolic process	http://amigo.geneontology.org/amigo/term/GO:0046368	CPIJ001725 CPIJ018191
0.197698	2	3	6.82973	Alditol phosphate metabolic process	http://amigo.geneontology.org/amigo/term/GO:0052646	CPIJ000232 CPIJ007546
0.197698	2	3	6.82973	Pyruvate transmembrane transport	http://amigo.geneontology.org/amigo/term/GO:1901475	CPIJ003735 CPIJ005268
0.197698	5	18	2.84572	Condensed chromosome	http://amigo.geneontology.org/amigo/term/GO:0000793	CPIJ001266 CPIJ007521 CPIJ011603 CPIJ012279 CPIJ014824
0.197698	2	3	6.82973	SCF ubiquitin ligase complex	http://amigo.geneontology.org/amigo/term/GO:0019005	CPIJ005973 CPIJ007533
0.197698	3	7	4.39054	Smc5-Smc6 complex	http://amigo.geneontology.org/amigo/term/GO:0030915	CPIJ007521 CPIJ012279 CPIJ014824
0.197698	2	3	6.82973	Ndc80 complex	http://amigo.geneontology.org/amigo/term/GO:0031262	CPIJ001266 CPIJ011603
0.197698	2	3	6.82973	NMS complex	http://amigo.geneontology.org/amigo/term/GO:0031617	CPIJ001266 CPIJ011603
0.197698	3	7	4.39054	Respiratory chain complex IV	http://amigo.geneontology.org/amigo/term/GO:0045277	CPIJ000336 CPIJ012224 CPIJ040079
0.197698	3	7	4.39054	SUMO ligase complex	http://amigo.geneontology.org/amigo/term/GO:0106068	CPIJ007521 CPIJ012279 CPIJ014824
0.197698	2	3	6.82973	Cytochrome-b5 reductase activity, acting on NAD(P)H	http://amigo.geneontology.org/amigo/term/GO:0004128	CPIJ003578 CPIJ011602
0.197698	2	3	6.82973	Exodeoxyribonuclease activity	http://amigo.geneontology.org/amigo/term/GO:0004529	CPIJ001671 CPIJ001675
0.197698	2	3	6.82973	Arginine metabolic process	http://amigo.geneontology.org/amigo/term/GO:0006525	CPIJ004883 CPIJ012882
0.197698	2	3	6.82973	Phosphoenolpyruvate carboxykinase activity	http://amigo.geneontology.org/amigo/term/GO:0004611	CPIJ010516 CPIJ010518
0.197698	2	3	6.82973	Phosphoenolpyruvate carboxykinase (GTP) activity	http://amigo.geneontology.org/amigo/term/GO:0004613	CPIJ010516 CPIJ010518
0.197698	2	3	6.82973	Non-membrane spanning protein tyrosine phosphatase activity	http://amigo.geneontology.org/amigo/term/GO:0004726	CPIJ001084 CPIJ008291
0.197698	2	3	6.82973	Pyrroline-5-carboxylate reductase activity	http://amigo.geneontology.org/amigo/term/GO:0004735	CPIJ000123 CPIJ012704
0.197698	2	3	6.82973	Succinate-CoA ligase activity	http://amigo.geneontology.org/amigo/term/GO:0004774	CPIJ006157 CPIJ018673
0.197698	2	3	6.82973	Succinate-CoA ligase (ADP-forming) activity	http://amigo.geneontology.org/amigo/term/GO:0004775	CPIJ006157 CPIJ018673
0.197698	2	3	6.82973	Proline catabolic process	http://amigo.geneontology.org/amigo/term/GO:0006562	CPIJ009461 CPIJ009463
0.197698	2	3	6.82973	Phosphofructokinase activity	http://amigo.geneontology.org/amigo/term/GO:0008443	CPIJ004664 CPIJ008591
0.197698	12	66	1.86265	Cellular modified amino acid metabolic process	http://amigo.geneontology.org/amigo/term/GO:0006575	CPIJ002674 CPIJ002675 CPIJ002676 CPIJ002677 CPIJ003186 CPIJ006159 CPIJ006160 CPIJ010814 CPIJ018627 CPIJ018629 CPIJ018630 CPIJ018631
0.197698	3	7	4.39054	Hydrolase activity, hydrolyzing N-glycosyl compounds	http://amigo.geneontology.org/amigo/term/GO:0016799	CPIJ007194 CPIJ009211 CPIJ014047
0.197698	2	3	6.82973	Aldehyde-lyase activity	http://amigo.geneontology.org/amigo/term/GO:0016832	CPIJ009336 CPIJ009571
0.197698	2	3	6.82973	Exodeoxyribonuclease activity, producing 5 -phosphomonoesters	http://amigo.geneontology.org/amigo/term/GO:0016895	CPIJ001671 CPIJ001675
0.197698	2	3	6.82973	5 -3 exodeoxyribonuclease activity	http://amigo.geneontology.org/amigo/term/GO:0035312	CPIJ001671 CPIJ001675
0.197698	16	96	1.70743	Flavin adenine dinucleotide binding	http://amigo.geneontology.org/amigo/term/GO:0050660	CPIJ004365 CPIJ006167 CPIJ007273 CPIJ007620 CPIJ008217 CPIJ009583 CPIJ011633 CPIJ012297 CPIJ013724 CPIJ013725 CPIJ013919 CPIJ013921 CPIJ015849 CPIJ016454 CPIJ017483 CPIJ019726
0.197698	102	866	1.20664	Phosphate-containing compound metabolic process	http://amigo.geneontology.org/amigo/term/GO:0006796	CPIJ000058 CPIJ000202 CPIJ000207 CPIJ000232 CPIJ000416 CPIJ000502 CPIJ000509 CPIJ000717 CPIJ000859 CPIJ001013 CPIJ001083 CPIJ001084 CPIJ001157 CPIJ001456 CPIJ001563 CPIJ001957 CPIJ001991 CPIJ002065 CPIJ002271 CPIJ002354 CPIJ002431 CPIJ002609 CPIJ002702 CPIJ003139 CPIJ003276 CPIJ003725 CPIJ004049 CPIJ004138 CPIJ004252 CPIJ004664 CPIJ004713 CPIJ004824 CPIJ004825 CPIJ005312 CPIJ005519 CPIJ005524 CPI…
0.197698	2	3	6.82973	Pyruvate transport	http://amigo.geneontology.org/amigo/term/GO:0006848	CPIJ003735 CPIJ005268
0.197698	2	3	6.82973	Mitochondrial pyruvate transmembrane transport	http://amigo.geneontology.org/amigo/term/GO:0006850	CPIJ003735 CPIJ005268
0.197698	2	3	6.82973	Glutamine family amino acid catabolic process	http://amigo.geneontology.org/amigo/term/GO:0009065	CPIJ009461 CPIJ009463
0.197698	2	3	6.82973	Aspartate family amino acid catabolic process	http://amigo.geneontology.org/amigo/term/GO:0009068	CPIJ000416 CPIJ004049
0.197698	2	3	6.82973	Regulation of G2/M transition of mitotic cell cycle	http://amigo.geneontology.org/amigo/term/GO:0010389	CPIJ001013 CPIJ014315
