# Supplementary material for: Potential key genes involved in metabolic resistance to malathion in the southern house mosquito, Culex quinquefasciatus, and functional validation of CYP325BC1 and CYP9M12 as candidate genes using RNA interference
Source: BMC Genomics. 2023 Mar 29;24:160. doi: 10.1186/s12864-023-09241-4 (PMC10061707; doi:10.1186/s12864-023-09241-4)
Supplement: Supplementary file 4 — Supplementary Material 4 [file 12864_2023_9241_MOESM4_ESM.xlsx]

## Sheet: Additional file 4 all significa
Additional file 4. All significant pathways in comparison between MR group versus MS group. False discovery rate value for fold enrichment, number of genes, total genes in pathway, fold enrichment, pathway category, term information for pathway category, VectorBase ID of genes included in pathway are listed in the table.
Enrichment FDR	nGenes	Pathway Genes	Fold Enrichment	Pathway	URL	Genes
2.28e-20	41	86	6.30728	Ribosome biogenesis	http://amigo.geneontology.org/amigo/term/GO:0042254	CPIJ001130 CPIJ001394 CPIJ001550 CPIJ002003 CPIJ002494 CPIJ002854 CPIJ002895 CPIJ003098 CPIJ003353 CPIJ004078 CPIJ004081 CPIJ004506 CPIJ004969 CPIJ005010 CPIJ005818 CPIJ006169 CPIJ007234 CPIJ007556 CPIJ007888 CPIJ008588 CPIJ008791 CPIJ009345 CPIJ009431 CPIJ009793 CPIJ009916 CPIJ010145 CPIJ010674 CPIJ010820 CPIJ012113 CPIJ012182 CPIJ012739 CPIJ012888 CPIJ013674 CPIJ014360 CPIJ015880 CPIJ016381 CPI…
1.16e-15	33	72	6.06371	Nucleolus	http://amigo.geneontology.org/amigo/term/GO:0005730	CPIJ001130 CPIJ001254 CPIJ001314 CPIJ001550 CPIJ002003 CPIJ002494 CPIJ002854 CPIJ003009 CPIJ003098 CPIJ003353 CPIJ003748 CPIJ004506 CPIJ004960 CPIJ004969 CPIJ005818 CPIJ006169 CPIJ007234 CPIJ007630 CPIJ008588 CPIJ008599 CPIJ008791 CPIJ008905 CPIJ009013 CPIJ009345 CPIJ009431 CPIJ009793 CPIJ010674 CPIJ011019 CPIJ012888 CPIJ013674 CPIJ014360 CPIJ016381 CPIJ017177
1.12e-14	41	118	4.59683	Ribonucleoprotein complex biogenesis	http://amigo.geneontology.org/amigo/term/GO:0022613	CPIJ001130 CPIJ001394 CPIJ001550 CPIJ002003 CPIJ002494 CPIJ002854 CPIJ002895 CPIJ003098 CPIJ003353 CPIJ004078 CPIJ004081 CPIJ004506 CPIJ004969 CPIJ005010 CPIJ005818 CPIJ006169 CPIJ007234 CPIJ007556 CPIJ007888 CPIJ008588 CPIJ008791 CPIJ009345 CPIJ009431 CPIJ009793 CPIJ009916 CPIJ010145 CPIJ010674 CPIJ010820 CPIJ012113 CPIJ012182 CPIJ012739 CPIJ012888 CPIJ013674 CPIJ014360 CPIJ015880 CPIJ016381 CPI…
1.31e-14	28	56	6.61495	RRNA metabolic process	http://amigo.geneontology.org/amigo/term/GO:0016072	CPIJ001394 CPIJ002003 CPIJ002494 CPIJ002854 CPIJ002895 CPIJ003098 CPIJ004078 CPIJ004081 CPIJ004506 CPIJ004969 CPIJ005010 CPIJ007234 CPIJ008791 CPIJ009345 CPIJ009916 CPIJ010534 CPIJ010674 CPIJ010820 CPIJ012113 CPIJ012739 CPIJ013674 CPIJ014360 CPIJ015880 CPIJ016381 CPIJ016781 CPIJ017177 CPIJ017825 CPIJ018539
3.87e-14	27	54	6.61495	RRNA processing	http://amigo.geneontology.org/amigo/term/GO:0006364	CPIJ001394 CPIJ002003 CPIJ002494 CPIJ002854 CPIJ002895 CPIJ003098 CPIJ004078 CPIJ004081 CPIJ004506 CPIJ004969 CPIJ005010 CPIJ007234 CPIJ008791 CPIJ009345 CPIJ009916 CPIJ010674 CPIJ010820 CPIJ012113 CPIJ012739 CPIJ013674 CPIJ014360 CPIJ015880 CPIJ016381 CPIJ016781 CPIJ017177 CPIJ017825 CPIJ018539
2.8e-09	37	140	3.49648	NcRNA processing	http://amigo.geneontology.org/amigo/term/GO:0034470	CPIJ001243 CPIJ001394 CPIJ002003 CPIJ002088 CPIJ002494 CPIJ002854 CPIJ002895 CPIJ003098 CPIJ003504 CPIJ003749 CPIJ004078 CPIJ004081 CPIJ004506 CPIJ004969 CPIJ005010 CPIJ007050 CPIJ007234 CPIJ007261 CPIJ008791 CPIJ009345 CPIJ009916 CPIJ010674 CPIJ010820 CPIJ011444 CPIJ011446 CPIJ012113 CPIJ012739 CPIJ013674 CPIJ014360 CPIJ014394 CPIJ015880 CPIJ016381 CPIJ016781 CPIJ017177 CPIJ017825 CPIJ018539 CPI…
3.94e-08	110	785	1.85387	Oxidoreductase activity	http://amigo.geneontology.org/amigo/term/GO:0016491	CPIJ000104 CPIJ000232 CPIJ000298 CPIJ000372 CPIJ000841 CPIJ000865 CPIJ001038 CPIJ001243 CPIJ001380 CPIJ002149 CPIJ002522 CPIJ002859 CPIJ003361 CPIJ003419 CPIJ003456 CPIJ003988 CPIJ004709 CPIJ005187 CPIJ005204 CPIJ005595 CPIJ005597 CPIJ005893 CPIJ006167 CPIJ006322 CPIJ007246 CPIJ007272 CPIJ007370 CPIJ007621 CPIJ007710 CPIJ007711 CPIJ008014 CPIJ008356 CPIJ008366 CPIJ009491 CPIJ009607 CPIJ009679 CPI…
9.14e-06	55	336	2.16561	Cellular component biogenesis	http://amigo.geneontology.org/amigo/term/GO:0044085	CPIJ001130 CPIJ001394 CPIJ001550 CPIJ002003 CPIJ002494 CPIJ002651 CPIJ002854 CPIJ002895 CPIJ003098 CPIJ003353 CPIJ004078 CPIJ004081 CPIJ004506 CPIJ004969 CPIJ005010 CPIJ005207 CPIJ005261 CPIJ005737 CPIJ005818 CPIJ005998 CPIJ006169 CPIJ007234 CPIJ007556 CPIJ007888 CPIJ008010 CPIJ008588 CPIJ008791 CPIJ009345 CPIJ009431 CPIJ009793 CPIJ009916 CPIJ009927 CPIJ010145 CPIJ010439 CPIJ010674 CPIJ010820 CPI…
1.99e-05	41	224	2.42155	NcRNA metabolic process	http://amigo.geneontology.org/amigo/term/GO:0034660	CPIJ001243 CPIJ001394 CPIJ002003 CPIJ002088 CPIJ002494 CPIJ002854 CPIJ002895 CPIJ003098 CPIJ003504 CPIJ003749 CPIJ004078 CPIJ004081 CPIJ004506 CPIJ004969 CPIJ005010 CPIJ006457 CPIJ007050 CPIJ007234 CPIJ007261 CPIJ008791 CPIJ009345 CPIJ009916 CPIJ010524 CPIJ010534 CPIJ010674 CPIJ010820 CPIJ011444 CPIJ011446 CPIJ012113 CPIJ012739 CPIJ013674 CPIJ014360 CPIJ014394 CPIJ015476 CPIJ015880 CPIJ016381 CPI…
2.27e-05	45	260	2.28979	Carbohydrate metabolic process	http://amigo.geneontology.org/amigo/term/GO:0005975	CPIJ000005 CPIJ000232 CPIJ000948 CPIJ001579 CPIJ002354 CPIJ003172 CPIJ003338 CPIJ005208 CPIJ005211 CPIJ005213 CPIJ005519 CPIJ005597 CPIJ005598 CPIJ006166 CPIJ006199 CPIJ006311 CPIJ006375 CPIJ007333 CPIJ007970 CPIJ008267 CPIJ008289 CPIJ008366 CPIJ008959 CPIJ009404 CPIJ010172 CPIJ010515 CPIJ010518 CPIJ010945 CPIJ011260 CPIJ013082 CPIJ013169 CPIJ013476 CPIJ013600 CPIJ013862 CPIJ014454 CPIJ014577 CPI…
2.27e-05	8	11	9.62175	Ribosomal large subunit biogenesis	http://amigo.geneontology.org/amigo/term/GO:0042273	CPIJ001550 CPIJ004506 CPIJ004969 CPIJ006169 CPIJ008588 CPIJ009793 CPIJ010145 CPIJ014360
2.93e-05	29	134	2.86319	Generation of precursor metabolites and energy	http://amigo.geneontology.org/amigo/term/GO:0006091	CPIJ000005 CPIJ000484 CPIJ000948 CPIJ002354 CPIJ002859 CPIJ003988 CPIJ005519 CPIJ005597 CPIJ006157 CPIJ006166 CPIJ006167 CPIJ008289 CPIJ008356 CPIJ008366 CPIJ008384 CPIJ009491 CPIJ011693 CPIJ014410 CPIJ014577 CPIJ015079 CPIJ017217 CPIJ017812 CPIJ018524 CPIJ018673 CPIJ019024 CPIJ040079 CPIJ040085 CPIJ040089 CPIJ040862
3.16e-05	16	48	4.40997	Aerobic respiration	http://amigo.geneontology.org/amigo/term/GO:0009060	CPIJ000005 CPIJ000484 CPIJ002859 CPIJ006157 CPIJ006167 CPIJ008356 CPIJ008366 CPIJ008384 CPIJ009491 CPIJ011693 CPIJ015079 CPIJ018673 CPIJ040079 CPIJ040085 CPIJ040089 CPIJ040862
4.17e-05	74	537	1.82312	Small molecule metabolic process	http://amigo.geneontology.org/amigo/term/GO:0044281	CPIJ000005 CPIJ000105 CPIJ000948 CPIJ001337 CPIJ001385 CPIJ001563 CPIJ001579 CPIJ002065 CPIJ002149 CPIJ002271 CPIJ002354 CPIJ002583 CPIJ003172 CPIJ003456 CPIJ003774 CPIJ003988 CPIJ004400 CPIJ004709 CPIJ004815 CPIJ005519 CPIJ005595 CPIJ005597 CPIJ005598 CPIJ006168 CPIJ006375 CPIJ006457 CPIJ006569 CPIJ007153 CPIJ007272 CPIJ007359 CPIJ007970 CPIJ008101 CPIJ008289 CPIJ008309 CPIJ008366 CPIJ008384 CPI…
5.17e-05	16	50	4.23357	Cellular respiration	http://amigo.geneontology.org/amigo/term/GO:0045333	CPIJ000005 CPIJ000484 CPIJ002859 CPIJ006157 CPIJ006167 CPIJ008356 CPIJ008366 CPIJ008384 CPIJ009491 CPIJ011693 CPIJ015079 CPIJ018673 CPIJ040079 CPIJ040085 CPIJ040089 CPIJ040862
6.13e-05	9	16	7.44182	COP9 signalosome	http://amigo.geneontology.org/amigo/term/GO:0008180	CPIJ000966 CPIJ004864 CPIJ005207 CPIJ005261 CPIJ010491 CPIJ010884 CPIJ012314 CPIJ016827 CPIJ016828
0.000106706	17	59	3.81201	Energy derivation by oxidation of organic compounds	http://amigo.geneontology.org/amigo/term/GO:0015980	CPIJ000005 CPIJ000484 CPIJ002859 CPIJ006157 CPIJ006166 CPIJ006167 CPIJ008356 CPIJ008366 CPIJ008384 CPIJ009491 CPIJ011693 CPIJ015079 CPIJ018673 CPIJ040079 CPIJ040085 CPIJ040089 CPIJ040862
0.000329276	34	194	2.31864	Structural constituent of cuticle	http://amigo.geneontology.org/amigo/term/GO:0042302	CPIJ002797 CPIJ002798 CPIJ003019 CPIJ003030 CPIJ003031 CPIJ004290 CPIJ004293 CPIJ004475 CPIJ006794 CPIJ006796 CPIJ006797 CPIJ008231 CPIJ008489 CPIJ008830 CPIJ008831 CPIJ009321 CPIJ009327 CPIJ009331 CPIJ009333 CPIJ009334 CPIJ012466 CPIJ012641 CPIJ013782 CPIJ013783 CPIJ013785 CPIJ014778 CPIJ016318 CPIJ016319 CPIJ016716 CPIJ017736 CPIJ017876 CPIJ018582 CPIJ018910 CPIJ019699
0.000394243	34	196	2.29498	Nuclear lumen	http://amigo.geneontology.org/amigo/term/GO:0031981	CPIJ001130 CPIJ001254 CPIJ001314 CPIJ001550 CPIJ002003 CPIJ002494 CPIJ002854 CPIJ003009 CPIJ003098 CPIJ003353 CPIJ003748 CPIJ004506 CPIJ004960 CPIJ004969 CPIJ005818 CPIJ006169 CPIJ007234 CPIJ007630 CPIJ008588 CPIJ008599 CPIJ008791 CPIJ008905 CPIJ009013 CPIJ009345 CPIJ009431 CPIJ009793 CPIJ010636 CPIJ010674 CPIJ011019 CPIJ012888 CPIJ013674 CPIJ014360 CPIJ016381 CPIJ017177
0.000405479	42	268	2.07334	Membrane-enclosed lumen	http://amigo.geneontology.org/amigo/term/GO:0031974	CPIJ001130 CPIJ001254 CPIJ001314 CPIJ001550 CPIJ002003 CPIJ002494 CPIJ002854 CPIJ003009 CPIJ003098 CPIJ003353 CPIJ003748 CPIJ004506 CPIJ004582 CPIJ004960 CPIJ004969 CPIJ005818 CPIJ006169 CPIJ006457 CPIJ007234 CPIJ007630 CPIJ007771 CPIJ008588 CPIJ008599 CPIJ008791 CPIJ008905 CPIJ009013 CPIJ009345 CPIJ009431 CPIJ009793 CPIJ010382 CPIJ010636 CPIJ010674 CPIJ011019 CPIJ011693 CPIJ012888 CPIJ013674 CPI…
0.000405479	42	268	2.07334	Organelle lumen	http://amigo.geneontology.org/amigo/term/GO:0043233	CPIJ001130 CPIJ001254 CPIJ001314 CPIJ001550 CPIJ002003 CPIJ002494 CPIJ002854 CPIJ003009 CPIJ003098 CPIJ003353 CPIJ003748 CPIJ004506 CPIJ004582 CPIJ004960 CPIJ004969 CPIJ005818 CPIJ006169 CPIJ006457 CPIJ007234 CPIJ007630 CPIJ007771 CPIJ008588 CPIJ008599 CPIJ008791 CPIJ008905 CPIJ009013 CPIJ009345 CPIJ009431 CPIJ009793 CPIJ010382 CPIJ010636 CPIJ010674 CPIJ011019 CPIJ011693 CPIJ012888 CPIJ013674 CPI…
0.000405479	42	268	2.07334	Intracellular organelle lumen	http://amigo.geneontology.org/amigo/term/GO:0070013	CPIJ001130 CPIJ001254 CPIJ001314 CPIJ001550 CPIJ002003 CPIJ002494 CPIJ002854 CPIJ003009 CPIJ003098 CPIJ003353 CPIJ003748 CPIJ004506 CPIJ004582 CPIJ004960 CPIJ004969 CPIJ005818 CPIJ006169 CPIJ006457 CPIJ007234 CPIJ007630 CPIJ007771 CPIJ008588 CPIJ008599 CPIJ008791 CPIJ008905 CPIJ009013 CPIJ009345 CPIJ009431 CPIJ009793 CPIJ010382 CPIJ010636 CPIJ010674 CPIJ011019 CPIJ011693 CPIJ012888 CPIJ013674 CPI…
0.000422636	46	306	1.98881	Organic acid metabolic process	http://amigo.geneontology.org/amigo/term/GO:0006082	CPIJ000005 CPIJ000105 CPIJ000948 CPIJ001385 CPIJ002149 CPIJ002354 CPIJ003456 CPIJ003774 CPIJ003988 CPIJ004400 CPIJ004815 CPIJ005519 CPIJ005595 CPIJ005597 CPIJ006168 CPIJ006457 CPIJ006569 CPIJ007153 CPIJ007272 CPIJ008289 CPIJ008366 CPIJ008384 CPIJ008684 CPIJ010034 CPIJ010524 CPIJ010562 CPIJ011779 CPIJ012753 CPIJ012882 CPIJ013600 CPIJ013748 CPIJ014005 CPIJ014454 CPIJ014577 CPIJ014605 CPIJ014889 CPI…
0.000422636	17	66	3.4077	ATP metabolic process	http://amigo.geneontology.org/amigo/term/GO:0046034	CPIJ000484 CPIJ000948 CPIJ001563 CPIJ002271 CPIJ002354 CPIJ005519 CPIJ005597 CPIJ008101 CPIJ008289 CPIJ008356 CPIJ011693 CPIJ014577 CPIJ015079 CPIJ017812 CPIJ040079 CPIJ040085 CPIJ040089
0.000436024	9	20	5.95346	Tricarboxylic acid cycle	http://amigo.geneontology.org/amigo/term/GO:0006099	CPIJ000005 CPIJ002859 CPIJ006157 CPIJ006167 CPIJ008366 CPIJ008384 CPIJ009491 CPIJ018673 CPIJ040862
0.00108508	7	13	7.1238	Preribosome	http://amigo.geneontology.org/amigo/term/GO:0030684	CPIJ002895 CPIJ004078 CPIJ004506 CPIJ004969 CPIJ009345 CPIJ009431 CPIJ017177
0.00117131	44	301	1.93394	Oxoacid metabolic process	http://amigo.geneontology.org/amigo/term/GO:0043436	CPIJ000005 CPIJ000105 CPIJ000948 CPIJ001385 CPIJ002149 CPIJ002354 CPIJ003774 CPIJ003988 CPIJ004400 CPIJ005519 CPIJ005595 CPIJ005597 CPIJ006168 CPIJ006457 CPIJ006569 CPIJ007153 CPIJ007272 CPIJ008289 CPIJ008366 CPIJ008384 CPIJ008684 CPIJ010034 CPIJ010524 CPIJ010562 CPIJ011779 CPIJ012753 CPIJ012882 CPIJ013600 CPIJ013748 CPIJ014005 CPIJ014454 CPIJ014577 CPIJ014605 CPIJ014889 CPIJ014981 CPIJ015476 CPI…
0.00117131	44	301	1.93394	Carboxylic acid metabolic process	http://amigo.geneontology.org/amigo/term/GO:0019752	CPIJ000005 CPIJ000105 CPIJ000948 CPIJ001385 CPIJ002149 CPIJ002354 CPIJ003774 CPIJ003988 CPIJ004400 CPIJ005519 CPIJ005595 CPIJ005597 CPIJ006168 CPIJ006457 CPIJ006569 CPIJ007153 CPIJ007272 CPIJ008289 CPIJ008366 CPIJ008384 CPIJ008684 CPIJ010034 CPIJ010524 CPIJ010562 CPIJ011779 CPIJ012753 CPIJ012882 CPIJ013600 CPIJ013748 CPIJ014005 CPIJ014454 CPIJ014577 CPIJ014605 CPIJ014889 CPIJ014981 CPIJ015476 CPI…
0.00137728	15	59	3.36354	RNA helicase activity	http://amigo.geneontology.org/amigo/term/GO:0003724	CPIJ001246 CPIJ001249 CPIJ001253 CPIJ002335 CPIJ005981 CPIJ006730 CPIJ007987 CPIJ008599 CPIJ009286 CPIJ009445 CPIJ012510 CPIJ013247 CPIJ014038 CPIJ017338 CPIJ018961
0.00137728	15	59	3.36354	ATP-dependent activity, acting on RNA	http://amigo.geneontology.org/amigo/term/GO:0008186	CPIJ001246 CPIJ001249 CPIJ001253 CPIJ002335 CPIJ005981 CPIJ006730 CPIJ007987 CPIJ008599 CPIJ009286 CPIJ009445 CPIJ012510 CPIJ013247 CPIJ014038 CPIJ017338 CPIJ018961
0.00186386	4	4	13.2299	Ribosomal large subunit assembly	http://amigo.geneontology.org/amigo/term/GO:0000027	CPIJ008588 CPIJ009793 CPIJ010145 CPIJ014360
0.0033293	10	31	4.26771	Carbohydrate catabolic process	http://amigo.geneontology.org/amigo/term/GO:0016052	CPIJ000948 CPIJ002354 CPIJ003172 CPIJ005519 CPIJ005597 CPIJ008289 CPIJ013600 CPIJ014577 CPIJ017178 CPIJ017812
0.00405439	9	26	4.57958	Pyruvate metabolic process	http://amigo.geneontology.org/amigo/term/GO:0006090	CPIJ000948 CPIJ002354 CPIJ005519 CPIJ005597 CPIJ008289 CPIJ014577 CPIJ014889 CPIJ016430 CPIJ017812
0.00420579	48	359	1.7689	Organic substance catabolic process	http://amigo.geneontology.org/amigo/term/GO:1901575	CPIJ000232 CPIJ000948 CPIJ001427 CPIJ002354 CPIJ002502 CPIJ002724 CPIJ003090 CPIJ003172 CPIJ003334 CPIJ003356 CPIJ003456 CPIJ003774 CPIJ003807 CPIJ004747 CPIJ004815 CPIJ005519 CPIJ005539 CPIJ005597 CPIJ005737 CPIJ005973 CPIJ005981 CPIJ006716 CPIJ007246 CPIJ008289 CPIJ009605 CPIJ009931 CPIJ010534 CPIJ011154 CPIJ011373 CPIJ011552 CPIJ011779 CPIJ011852 CPIJ012159 CPIJ013344 CPIJ013600 CPIJ014293 CPI…
0.00597854	20	106	2.49621	Monocarboxylic acid metabolic process	http://amigo.geneontology.org/amigo/term/GO:0032787	CPIJ000005 CPIJ000105 CPIJ000948 CPIJ002354 CPIJ003988 CPIJ005519 CPIJ005595 CPIJ005597 CPIJ006168 CPIJ008289 CPIJ013748 CPIJ014005 CPIJ014577 CPIJ014889 CPIJ016430 CPIJ016639 CPIJ017812 CPIJ018047 CPIJ018524 CPIJ019115
0.00674383	45	337	1.76661	RNA processing	http://amigo.geneontology.org/amigo/term/GO:0006396	CPIJ000795 CPIJ001243 CPIJ001394 CPIJ002003 CPIJ002088 CPIJ002494 CPIJ002854 CPIJ002895 CPIJ003014 CPIJ003098 CPIJ003504 CPIJ003749 CPIJ004078 CPIJ004081 CPIJ004506 CPIJ004969 CPIJ005010 CPIJ005737 CPIJ007050 CPIJ007234 CPIJ007261 CPIJ007587 CPIJ008791 CPIJ009155 CPIJ009345 CPIJ009916 CPIJ010534 CPIJ010674 CPIJ010820 CPIJ011444 CPIJ011446 CPIJ012113 CPIJ012739 CPIJ013558 CPIJ013674 CPIJ014360 CPI…
0.00702488	50	388	1.70489	Catabolic process	http://amigo.geneontology.org/amigo/term/GO:0009056	CPIJ000232 CPIJ000948 CPIJ001235 CPIJ001427 CPIJ002354 CPIJ002502 CPIJ002724 CPIJ003090 CPIJ003172 CPIJ003334 CPIJ003356 CPIJ003456 CPIJ003774 CPIJ003807 CPIJ004347 CPIJ004747 CPIJ004815 CPIJ005519 CPIJ005539 CPIJ005597 CPIJ005737 CPIJ005973 CPIJ005981 CPIJ006716 CPIJ007246 CPIJ008289 CPIJ009605 CPIJ009931 CPIJ010534 CPIJ011154 CPIJ011373 CPIJ011552 CPIJ011779 CPIJ011852 CPIJ012159 CPIJ013344 CPI…
0.00714406	4	5	10.5839	Acyltransferase, acyl groups converted into alkyl on transfer	http://amigo.geneontology.org/amigo/term/GO:0046912	CPIJ000005 CPIJ002065 CPIJ010291 CPIJ040862
0.0129877	44	338	1.72224	Lipid metabolic process	http://amigo.geneontology.org/amigo/term/GO:0006629	CPIJ000078 CPIJ000104 CPIJ000105 CPIJ000232 CPIJ000239 CPIJ000862 CPIJ001932 CPIJ002065 CPIJ002502 CPIJ002724 CPIJ003988 CPIJ004141 CPIJ005539 CPIJ005595 CPIJ005893 CPIJ006168 CPIJ008309 CPIJ008596 CPIJ008721 CPIJ010246 CPIJ010832 CPIJ010976 CPIJ010977 CPIJ010978 CPIJ011154 CPIJ011155 CPIJ011373 CPIJ011852 CPIJ012159 CPIJ013748 CPIJ013961 CPIJ014005 CPIJ015413 CPIJ015557 CPIJ016309 CPIJ016411 CPI…
0.0137762	10	37	3.57565	Monosaccharide metabolic process	http://amigo.geneontology.org/amigo/term/GO:0005996	CPIJ001579 CPIJ002354 CPIJ003172 CPIJ005597 CPIJ005598 CPIJ007970 CPIJ010515 CPIJ010518 CPIJ015185 CPIJ015417
0.0141834	3	3	13.2299	Regulation of blood coagulation	http://amigo.geneontology.org/amigo/term/GO:0030193	CPIJ011718 CPIJ012991 CPIJ016698
0.0141834	3	3	13.2299	Regulation of response to external stimulus	http://amigo.geneontology.org/amigo/term/GO:0032101	CPIJ011718 CPIJ012991 CPIJ016698
0.0141834	3	3	13.2299	Regulation of coagulation	http://amigo.geneontology.org/amigo/term/GO:0050818	CPIJ011718 CPIJ012991 CPIJ016698
0.0141834	3	3	13.2299	Regulation of wound healing	http://amigo.geneontology.org/amigo/term/GO:0061041	CPIJ011718 CPIJ012991 CPIJ016698
0.0141834	3	3	13.2299	Regulation of hemostasis	http://amigo.geneontology.org/amigo/term/GO:1900046	CPIJ011718 CPIJ012991 CPIJ016698
0.0141834	3	3	13.2299	Regulation of response to wounding	http://amigo.geneontology.org/amigo/term/GO:1903034	CPIJ011718 CPIJ012991 CPIJ016698
0.0141834	4	6	8.81994	Myofibril	http://amigo.geneontology.org/amigo/term/GO:0030016	CPIJ000848 CPIJ000849 CPIJ009743 CPIJ014296
0.0141834	4	6	8.81994	Contractile fiber	http://amigo.geneontology.org/amigo/term/GO:0043292	CPIJ000848 CPIJ000849 CPIJ009743 CPIJ014296
0.0141834	143	1436	1.31746	Transferase activity	http://amigo.geneontology.org/amigo/term/GO:0016740	CPIJ000005 CPIJ000040 CPIJ000078 CPIJ000105 CPIJ000239 CPIJ000270 CPIJ000349 CPIJ000560 CPIJ000563 CPIJ000798 CPIJ000889 CPIJ001243 CPIJ001337 CPIJ001394 CPIJ001427 CPIJ001570 CPIJ001608 CPIJ001777 CPIJ001916 CPIJ001932 CPIJ002065 CPIJ002175 CPIJ002358 CPIJ002407 CPIJ002457 CPIJ002636 CPIJ002663 CPIJ002674 CPIJ002683 CPIJ002835 CPIJ002848 CPIJ002857 CPIJ003129 CPIJ003157 CPIJ003170 CPIJ003172 CPI…
0.0141834	3	3	13.2299	N-acylsphingosine amidohydrolase activity	http://amigo.geneontology.org/amigo/term/GO:0017040	CPIJ005539 CPIJ017133 CPIJ020137
0.0141834	4	6	8.81994	Ceramide metabolic process	http://amigo.geneontology.org/amigo/term/GO:0006672	CPIJ000862 CPIJ005539 CPIJ017133 CPIJ020137
0.0141834	3	3	13.2299	Ceramidase activity	http://amigo.geneontology.org/amigo/term/GO:0102121	CPIJ005539 CPIJ017133 CPIJ020137
0.0141834	3	3	13.2299	Protein deneddylation	http://amigo.geneontology.org/amigo/term/GO:0000338	CPIJ004864 CPIJ005261 CPIJ010884
0.0141834	29	197	1.94755	Negative regulation of macromolecule metabolic process	http://amigo.geneontology.org/amigo/term/GO:0010605	CPIJ000176 CPIJ000214 CPIJ000347 CPIJ000348 CPIJ001246 CPIJ001249 CPIJ001253 CPIJ003356 CPIJ004215 CPIJ004356 CPIJ004747 CPIJ004808 CPIJ004844 CPIJ005048 CPIJ005737 CPIJ006840 CPIJ007015 CPIJ007024 CPIJ007026 CPIJ008554 CPIJ010521 CPIJ010534 CPIJ011718 CPIJ011810 CPIJ012516 CPIJ012643 CPIJ014791 CPIJ015071 CPIJ016698
0.0141997	7	20	4.63047	Glycolytic process	http://amigo.geneontology.org/amigo/term/GO:0006096	CPIJ000948 CPIJ002354 CPIJ005519 CPIJ005597 CPIJ008289 CPIJ014577 CPIJ017812
0.0141997	7	20	4.63047	ATP generation from ADP	http://amigo.geneontology.org/amigo/term/GO:0006757	CPIJ000948 CPIJ002354 CPIJ005519 CPIJ005597 CPIJ008289 CPIJ014577 CPIJ017812
0.0143717	139	1400	1.31354	Carbohydrate derivative binding	http://amigo.geneontology.org/amigo/term/GO:0097367	CPIJ000270 CPIJ000679 CPIJ000680 CPIJ000681 CPIJ000682 CPIJ000798 CPIJ000848 CPIJ000849 CPIJ000853 CPIJ001205 CPIJ001254 CPIJ001570 CPIJ001988 CPIJ002175 CPIJ002271 CPIJ002335 CPIJ002358 CPIJ002457 CPIJ002636 CPIJ003157 CPIJ003334 CPIJ003636 CPIJ004147 CPIJ004190 CPIJ004200 CPIJ004272 CPIJ004534 CPIJ004536 CPIJ004734 CPIJ004960 CPIJ005048 CPIJ005051 CPIJ005364 CPIJ005469 CPIJ005598 CPIJ005887 CPI…
0.0149541	29	199	1.92798	Negative regulation of metabolic process	http://amigo.geneontology.org/amigo/term/GO:0009892	CPIJ000176 CPIJ000214 CPIJ000347 CPIJ000348 CPIJ001246 CPIJ001249 CPIJ001253 CPIJ003356 CPIJ004215 CPIJ004356 CPIJ004747 CPIJ004808 CPIJ004844 CPIJ005048 CPIJ005737 CPIJ006840 CPIJ007015 CPIJ007024 CPIJ007026 CPIJ008554 CPIJ010521 CPIJ010534 CPIJ011718 CPIJ011810 CPIJ012516 CPIJ012643 CPIJ014791 CPIJ015071 CPIJ016698
0.0152368	18	101	2.35781	Negative regulation of cellular protein metabolic process	http://amigo.geneontology.org/amigo/term/GO:0032269	CPIJ000176 CPIJ000214 CPIJ000347 CPIJ000348 CPIJ004215 CPIJ004356 CPIJ004747 CPIJ004808 CPIJ005737 CPIJ006840 CPIJ007024 CPIJ007026 CPIJ008554 CPIJ010521 CPIJ011718 CPIJ011810 CPIJ012643 CPIJ016698
0.0152368	18	101	2.35781	Negative regulation of protein metabolic process	http://amigo.geneontology.org/amigo/term/GO:0051248	CPIJ000176 CPIJ000214 CPIJ000347 CPIJ000348 CPIJ004215 CPIJ004356 CPIJ004747 CPIJ004808 CPIJ005737 CPIJ006840 CPIJ007024 CPIJ007026 CPIJ008554 CPIJ010521 CPIJ011718 CPIJ011810 CPIJ012643 CPIJ016698
0.0152368	18	101	2.35781	Ribonucleotide metabolic process	http://amigo.geneontology.org/amigo/term/GO:0009259	CPIJ000948 CPIJ001337 CPIJ001563 CPIJ002065 CPIJ002271 CPIJ002354 CPIJ002583 CPIJ005519 CPIJ005597 CPIJ007153 CPIJ008101 CPIJ008289 CPIJ009143 CPIJ014577 CPIJ014889 CPIJ016430 CPIJ016639 CPIJ017812
0.016941	18	102	2.33469	Ribose phosphate metabolic process	http://amigo.geneontology.org/amigo/term/GO:0019693	CPIJ000948 CPIJ001337 CPIJ001563 CPIJ002065 CPIJ002271 CPIJ002354 CPIJ002583 CPIJ005519 CPIJ005597 CPIJ007153 CPIJ008101 CPIJ008289 CPIJ009143 CPIJ014577 CPIJ014889 CPIJ016430 CPIJ016639 CPIJ017812
0.0175209	35	260	1.78095	Negative regulation of biological process	http://amigo.geneontology.org/amigo/term/GO:0048519	CPIJ000176 CPIJ000214 CPIJ000347 CPIJ000348 CPIJ001246 CPIJ001249 CPIJ001253 CPIJ001777 CPIJ002855 CPIJ003356 CPIJ004215 CPIJ004338 CPIJ004356 CPIJ004747 CPIJ004808 CPIJ004844 CPIJ005048 CPIJ005737 CPIJ006840 CPIJ007015 CPIJ007024 CPIJ007026 CPIJ008010 CPIJ008554 CPIJ010521 CPIJ010534 CPIJ011718 CPIJ011810 CPIJ012516 CPIJ012643 CPIJ012826 CPIJ012991 CPIJ014791 CPIJ015071 CPIJ016698
0.0208311	18	104	2.28979	Purine-containing compound metabolic process	http://amigo.geneontology.org/amigo/term/GO:0072521	CPIJ000948 CPIJ001563 CPIJ002065 CPIJ002271 CPIJ002354 CPIJ002583 CPIJ003456 CPIJ004815 CPIJ005519 CPIJ005597 CPIJ008101 CPIJ008289 CPIJ009143 CPIJ014577 CPIJ014889 CPIJ016430 CPIJ016639 CPIJ017812
0.0225001	7	22	4.20952	ADP metabolic process	http://amigo.geneontology.org/amigo/term/GO:0046031	CPIJ000948 CPIJ002354 CPIJ005519 CPIJ005597 CPIJ008289 CPIJ014577 CPIJ017812
0.0225001	7	22	4.20952	Nucleotide phosphorylation	http://amigo.geneontology.org/amigo/term/GO:0046939	CPIJ000948 CPIJ002354 CPIJ005519 CPIJ005597 CPIJ008289 CPIJ014577 CPIJ017812
0.0225001	7	22	4.20952	Nucleoside diphosphate phosphorylation	http://amigo.geneontology.org/amigo/term/GO:0006165	CPIJ000948 CPIJ002354 CPIJ005519 CPIJ005597 CPIJ008289 CPIJ014577 CPIJ017812
0.0225001	7	22	4.20952	Glucuronosyltransferase activity	http://amigo.geneontology.org/amigo/term/GO:0015020	CPIJ000040 CPIJ000349 CPIJ003692 CPIJ004373 CPIJ006508 CPIJ009765 CPIJ010762
0.0225353	21	132	2.10476	Negative regulation of nitrogen compound metabolic process	http://amigo.geneontology.org/amigo/term/GO:0051172	CPIJ000176 CPIJ000214 CPIJ000347 CPIJ000348 CPIJ004215 CPIJ004356 CPIJ004747 CPIJ004808 CPIJ004844 CPIJ005737 CPIJ006840 CPIJ007015 CPIJ007024 CPIJ007026 CPIJ008554 CPIJ010521 CPIJ011718 CPIJ011810 CPIJ012643 CPIJ015071 CPIJ016698
0.0225353	42	336	1.65374	Mitochondrion	http://amigo.geneontology.org/amigo/term/GO:0005739	CPIJ000019 CPIJ000484 CPIJ000967 CPIJ001438 CPIJ002859 CPIJ003404 CPIJ003907 CPIJ004238 CPIJ004582 CPIJ004795 CPIJ005941 CPIJ006157 CPIJ006167 CPIJ006457 CPIJ006777 CPIJ007734 CPIJ007768 CPIJ007771 CPIJ008309 CPIJ008314 CPIJ008356 CPIJ009491 CPIJ010382 CPIJ011176 CPIJ011693 CPIJ014024 CPIJ014410 CPIJ014785 CPIJ014981 CPIJ015053 CPIJ015079 CPIJ015280 CPIJ015890 CPIJ017217 CPIJ017568 CPIJ018673 CPI…
0.0225353	101	982	1.36071	Proteolysis	http://amigo.geneontology.org/amigo/term/GO:0006508	CPIJ000214 CPIJ000347 CPIJ000348 CPIJ000835 CPIJ001051 CPIJ001109 CPIJ001174 CPIJ001427 CPIJ001428 CPIJ001743 CPIJ001744 CPIJ001918 CPIJ002490 CPIJ002491 CPIJ002518 CPIJ002752 CPIJ002754 CPIJ003090 CPIJ003334 CPIJ003772 CPIJ003903 CPIJ004038 CPIJ004215 CPIJ004302 CPIJ004347 CPIJ004497 CPIJ004845 CPIJ004864 CPIJ004984 CPIJ005039 CPIJ005132 CPIJ005160 CPIJ005261 CPIJ005271 CPIJ005273 CPIJ005458 CPI…
0.0225974	9	35	3.40198	Hexose metabolic process	http://amigo.geneontology.org/amigo/term/GO:0019318	CPIJ001579 CPIJ002354 CPIJ003172 CPIJ005597 CPIJ005598 CPIJ007970 CPIJ010515 CPIJ010518 CPIJ015185
0.0226873	4	7	7.55995	Mitochondrial electron transport, NADH to ubiquinone	http://amigo.geneontology.org/amigo/term/GO:0006120	CPIJ000484 CPIJ011693 CPIJ015079 CPIJ040089
0.0226873	4	7	7.55995	Small-subunit processome	http://amigo.geneontology.org/amigo/term/GO:0032040	CPIJ004078 CPIJ009345 CPIJ009431 CPIJ017177
0.023059	15	81	2.44998	Negative regulation of hydrolase activity	http://amigo.geneontology.org/amigo/term/GO:0051346	CPIJ000176 CPIJ000214 CPIJ000347 CPIJ000348 CPIJ004215 CPIJ004356 CPIJ006840 CPIJ007024 CPIJ007026 CPIJ008554 CPIJ010521 CPIJ011718 CPIJ011810 CPIJ012643 CPIJ016698
0.023059	19	115	2.18581	Carbohydrate binding	http://amigo.geneontology.org/amigo/term/GO:0030246	CPIJ001323 CPIJ003537 CPIJ004607 CPIJ006801 CPIJ006802 CPIJ006804 CPIJ006805 CPIJ006807 CPIJ006808 CPIJ006809 CPIJ006817 CPIJ006818 CPIJ007998 CPIJ008495 CPIJ009181 CPIJ014105 CPIJ015611 CPIJ016688 CPIJ017812
0.0232386	144	1486	1.28204	Small molecule binding	http://amigo.geneontology.org/amigo/term/GO:0036094	CPIJ000232 CPIJ000270 CPIJ000798 CPIJ000848 CPIJ000849 CPIJ000853 CPIJ001205 CPIJ001254 CPIJ001385 CPIJ001570 CPIJ001988 CPIJ002175 CPIJ002271 CPIJ002335 CPIJ002358 CPIJ002457 CPIJ002636 CPIJ002859 CPIJ003157 CPIJ003334 CPIJ003636 CPIJ003774 CPIJ004190 CPIJ004200 CPIJ004272 CPIJ004400 CPIJ004534 CPIJ004960 CPIJ005048 CPIJ005051 CPIJ005255 CPIJ005364 CPIJ005469 CPIJ005595 CPIJ005597 CPIJ005598 CPI…
0.0245076	21	134	2.07334	Negative regulation of cellular metabolic process	http://amigo.geneontology.org/amigo/term/GO:0031324	CPIJ000176 CPIJ000214 CPIJ000347 CPIJ000348 CPIJ004215 CPIJ004356 CPIJ004747 CPIJ004808 CPIJ004844 CPIJ005737 CPIJ006840 CPIJ007015 CPIJ007024 CPIJ007026 CPIJ008554 CPIJ010521 CPIJ011718 CPIJ011810 CPIJ012643 CPIJ015071 CPIJ016698
0.0245076	25	171	1.9342	Mitochondrial envelope	http://amigo.geneontology.org/amigo/term/GO:0005740	CPIJ000019 CPIJ000484 CPIJ000967 CPIJ003404 CPIJ003907 CPIJ004238 CPIJ004795 CPIJ005941 CPIJ006167 CPIJ007734 CPIJ007768 CPIJ008309 CPIJ008314 CPIJ008356 CPIJ010382 CPIJ011693 CPIJ014410 CPIJ015079 CPIJ015280 CPIJ015890 CPIJ017217 CPIJ019024 CPIJ040079 CPIJ040085 CPIJ040089
0.0245076	6	17	4.66938	Intramolecular transferase activity	http://amigo.geneontology.org/amigo/term/GO:0016866	CPIJ000029 CPIJ000795 CPIJ011260 CPIJ011446 CPIJ013862 CPIJ014577
0.0247847	7	23	4.02649	Purine nucleoside diphosphate metabolic process	http://amigo.geneontology.org/amigo/term/GO:0009135	CPIJ000948 CPIJ002354 CPIJ005519 CPIJ005597 CPIJ008289 CPIJ014577 CPIJ017812
0.0247847	7	23	4.02649	Purine ribonucleoside diphosphate metabolic process	http://amigo.geneontology.org/amigo/term/GO:0009179	CPIJ000948 CPIJ002354 CPIJ005519 CPIJ005597 CPIJ008289 CPIJ014577 CPIJ017812
0.0247847	7	23	4.02649	Ribonucleoside diphosphate metabolic process	http://amigo.geneontology.org/amigo/term/GO:0009185	CPIJ000948 CPIJ002354 CPIJ005519 CPIJ005597 CPIJ008289 CPIJ014577 CPIJ017812
0.0252481	22	144	2.02124	Transferase activity, transferring one-carbon groups	http://amigo.geneontology.org/amigo/term/GO:0016741	CPIJ000889 CPIJ001243 CPIJ001394 CPIJ001916 CPIJ003499 CPIJ004461 CPIJ005010 CPIJ005930 CPIJ007050 CPIJ007153 CPIJ007234 CPIJ007261 CPIJ008675 CPIJ009143 CPIJ010674 CPIJ010915 CPIJ011444 CPIJ013558 CPIJ014820 CPIJ014981 CPIJ016586 CPIJ017186
0.0279391	16	92	2.30085	Purine nucleotide metabolic process	http://amigo.geneontology.org/amigo/term/GO:0006163	CPIJ000948 CPIJ001563 CPIJ002065 CPIJ002271 CPIJ002354 CPIJ002583 CPIJ005519 CPIJ005597 CPIJ008101 CPIJ008289 CPIJ009143 CPIJ014577 CPIJ014889 CPIJ016430 CPIJ016639 CPIJ017812
0.0279391	8	30	3.52798	Carbon-carbon lyase activity	http://amigo.geneontology.org/amigo/term/GO:0016830	CPIJ001337 CPIJ001385 CPIJ004461 CPIJ004815 CPIJ010034 CPIJ010515 CPIJ010518 CPIJ010562
0.0279391	16	92	2.30085	Purine ribonucleotide metabolic process	http://amigo.geneontology.org/amigo/term/GO:0009150	CPIJ000948 CPIJ001563 CPIJ002065 CPIJ002271 CPIJ002354 CPIJ002583 CPIJ005519 CPIJ005597 CPIJ008101 CPIJ008289 CPIJ009143 CPIJ014577 CPIJ014889 CPIJ016430 CPIJ016639 CPIJ017812
0.0283106	33	252	1.73249	Monooxygenase activity	http://amigo.geneontology.org/amigo/term/GO:0004497	CPIJ000298 CPIJ001038 CPIJ001380 CPIJ002149 CPIJ003361 CPIJ005187 CPIJ006322 CPIJ007246 CPIJ009877 CPIJ009878 CPIJ010231 CPIJ010480 CPIJ010541 CPIJ010544 CPIJ010548 CPIJ011014 CPIJ011838 CPIJ012470 CPIJ013724 CPIJ014219 CPIJ014220 CPIJ014942 CPIJ015428 CPIJ015958 CPIJ015962 CPIJ016563 CPIJ016566 CPIJ016851 CPIJ017014 CPIJ017178 CPIJ017243 CPIJ019586 CPIJ019703
0.0289307	3	4	9.92243	Wound healing	http://amigo.geneontology.org/amigo/term/GO:0042060	CPIJ011718 CPIJ012991 CPIJ016698
0.0289307	3	4	9.92243	Ceramide catabolic process	http://amigo.geneontology.org/amigo/term/GO:0046514	CPIJ005539 CPIJ017133 CPIJ020137
0.0289307	3	4	9.92243	Coagulation	http://amigo.geneontology.org/amigo/term/GO:0050817	CPIJ011718 CPIJ012991 CPIJ016698
0.0289307	3	4	9.92243	Regulation of body fluid levels	http://amigo.geneontology.org/amigo/term/GO:0050878	CPIJ011718 CPIJ012991 CPIJ016698
0.0289307	26	185	1.85934	Nucleobase-containing small molecule metabolic process	http://amigo.geneontology.org/amigo/term/GO:0055086	CPIJ000948 CPIJ001337 CPIJ001563 CPIJ002065 CPIJ002271 CPIJ002354 CPIJ002583 CPIJ003456 CPIJ004815 CPIJ005519 CPIJ005597 CPIJ006375 CPIJ007153 CPIJ007359 CPIJ008101 CPIJ008289 CPIJ009143 CPIJ011260 CPIJ013862 CPIJ014577 CPIJ014889 CPIJ016430 CPIJ016639 CPIJ017812 CPIJ019168 CPIJ019253
0.0289307	3	4	9.92243	Chitin synthase activity	http://amigo.geneontology.org/amigo/term/GO:0004100	CPIJ014268 CPIJ014269 CPIJ016255
0.0289307	20	129	2.05115	Methyltransferase activity	http://amigo.geneontology.org/amigo/term/GO:0008168	CPIJ000889 CPIJ001243 CPIJ001394 CPIJ001916 CPIJ003499 CPIJ004461 CPIJ005010 CPIJ005930 CPIJ007050 CPIJ007234 CPIJ007261 CPIJ008675 CPIJ010674 CPIJ010915 CPIJ011444 CPIJ013558 CPIJ014820 CPIJ014981 CPIJ016586 CPIJ017186
0.0289307	7	24	3.85872	Carboxy-lyase activity	http://amigo.geneontology.org/amigo/term/GO:0016831	CPIJ001337 CPIJ001385 CPIJ004815 CPIJ010034 CPIJ010515 CPIJ010518 CPIJ010562
0.0289307	3	4	9.92243	Acid-thiol ligase activity	http://amigo.geneontology.org/amigo/term/GO:0016878	CPIJ006157 CPIJ016639 CPIJ018673
0.0289307	3	4	9.92243	Blood coagulation	http://amigo.geneontology.org/amigo/term/GO:0007596	CPIJ011718 CPIJ012991 CPIJ016698
0.0289307	3	4	9.92243	Hemostasis	http://amigo.geneontology.org/amigo/term/GO:0007599	CPIJ011718 CPIJ012991 CPIJ016698
0.0289307	16	93	2.27611	RNA modification	http://amigo.geneontology.org/amigo/term/GO:0009451	CPIJ000029 CPIJ000795 CPIJ001243 CPIJ001394 CPIJ002088 CPIJ007050 CPIJ007234 CPIJ007261 CPIJ008791 CPIJ010674 CPIJ011444 CPIJ011446 CPIJ013558 CPIJ014394 CPIJ016586 CPIJ016781
0.0312557	4	8	6.61495	Ribosome assembly	http://amigo.geneontology.org/amigo/term/GO:0042255	CPIJ008588 CPIJ009793 CPIJ010145 CPIJ014360
0.0322283	15	86	2.30754	Negative regulation of catalytic activity	http://amigo.geneontology.org/amigo/term/GO:0043086	CPIJ000176 CPIJ000214 CPIJ000347 CPIJ000348 CPIJ004215 CPIJ004356 CPIJ006840 CPIJ007024 CPIJ007026 CPIJ008554 CPIJ010521 CPIJ011718 CPIJ011810 CPIJ012643 CPIJ016698
0.034486	135	1406	1.2703	Nucleotide binding	http://amigo.geneontology.org/amigo/term/GO:0000166	CPIJ000232 CPIJ000270 CPIJ000798 CPIJ000848 CPIJ000849 CPIJ000853 CPIJ001205 CPIJ001254 CPIJ001570 CPIJ001988 CPIJ002175 CPIJ002271 CPIJ002335 CPIJ002358 CPIJ002636 CPIJ002859 CPIJ003157 CPIJ003334 CPIJ003636 CPIJ004190 CPIJ004200 CPIJ004272 CPIJ004534 CPIJ004960 CPIJ005048 CPIJ005051 CPIJ005255 CPIJ005364 CPIJ005469 CPIJ005597 CPIJ005598 CPIJ005887 CPIJ005981 CPIJ006054 CPIJ006121 CPIJ006157 CPI…
0.034486	135	1406	1.2703	Nucleoside phosphate binding	http://amigo.geneontology.org/amigo/term/GO:1901265	CPIJ000232 CPIJ000270 CPIJ000798 CPIJ000848 CPIJ000849 CPIJ000853 CPIJ001205 CPIJ001254 CPIJ001570 CPIJ001988 CPIJ002175 CPIJ002271 CPIJ002335 CPIJ002358 CPIJ002636 CPIJ002859 CPIJ003157 CPIJ003334 CPIJ003636 CPIJ004190 CPIJ004200 CPIJ004272 CPIJ004534 CPIJ004960 CPIJ005048 CPIJ005051 CPIJ005255 CPIJ005364 CPIJ005469 CPIJ005597 CPIJ005598 CPIJ005887 CPIJ005981 CPIJ006054 CPIJ006121 CPIJ006157 CPI…
0.034486	18	113	2.10742	Regulation of proteolysis	http://amigo.geneontology.org/amigo/term/GO:0030162	CPIJ000214 CPIJ000347 CPIJ000348 CPIJ003334 CPIJ004215 CPIJ006840 CPIJ007024 CPIJ007026 CPIJ008554 CPIJ009931 CPIJ010521 CPIJ011552 CPIJ011718 CPIJ011810 CPIJ012643 CPIJ013344 CPIJ016407 CPIJ016698
0.0349094	15	87	2.28102	Negative regulation of molecular function	http://amigo.geneontology.org/amigo/term/GO:0044092	CPIJ000176 CPIJ000214 CPIJ000347 CPIJ000348 CPIJ004215 CPIJ004356 CPIJ006840 CPIJ007024 CPIJ007026 CPIJ008554 CPIJ010521 CPIJ011718 CPIJ011810 CPIJ012643 CPIJ016698
0.0352362	6	19	4.17787	ATP synthesis coupled electron transport	http://amigo.geneontology.org/amigo/term/GO:0042773	CPIJ000484 CPIJ008356 CPIJ011693 CPIJ015079 CPIJ040085 CPIJ040089
0.0367561	29	219	1.75191	Cellular lipid metabolic process	http://amigo.geneontology.org/amigo/term/GO:0044255	CPIJ000078 CPIJ000105 CPIJ000232 CPIJ000239 CPIJ000862 CPIJ001932 CPIJ002065 CPIJ002502 CPIJ003988 CPIJ004141 CPIJ005539 CPIJ005595 CPIJ006168 CPIJ008309 CPIJ008596 CPIJ011154 CPIJ011155 CPIJ012159 CPIJ013748 CPIJ013961 CPIJ014005 CPIJ016309 CPIJ016411 CPIJ017133 CPIJ018047 CPIJ018524 CPIJ019027 CPIJ019115 CPIJ020137
0.0414576	7	26	3.5619	Nucleoside diphosphate metabolic process	http://amigo.geneontology.org/amigo/term/GO:0009132	CPIJ000948 CPIJ002354 CPIJ005519 CPIJ005597 CPIJ008289 CPIJ014577 CPIJ017812
0.0427736	13	72	2.38873	Oxidoreductase activity, acting on the CH-OH group of donors, NAD or NADP as acceptor	http://amigo.geneontology.org/amigo/term/GO:0016616	CPIJ000232 CPIJ002859 CPIJ005595 CPIJ007370 CPIJ008366 CPIJ009491 CPIJ009607 CPIJ012341 CPIJ013033 CPIJ014454 CPIJ016131 CPIJ018047 CPIJ019115
0.0440361	5	14	4.72497	Mitochondrial ATP synthesis coupled electron transport	http://amigo.geneontology.org/amigo/term/GO:0042775	CPIJ000484 CPIJ008356 CPIJ011693 CPIJ015079 CPIJ040089
0.0459391	132	1384	1.26181	Anion binding	http://amigo.geneontology.org/amigo/term/GO:0043168	CPIJ000270 CPIJ000798 CPIJ000848 CPIJ000849 CPIJ000853 CPIJ000917 CPIJ001205 CPIJ001254 CPIJ001385 CPIJ001570 CPIJ001988 CPIJ002175 CPIJ002271 CPIJ002335 CPIJ002358 CPIJ002636 CPIJ003157 CPIJ003334 CPIJ003636 CPIJ003774 CPIJ004190 CPIJ004200 CPIJ004272 CPIJ004400 CPIJ004534 CPIJ004960 CPIJ005048 CPIJ005051 CPIJ005364 CPIJ005469 CPIJ005598 CPIJ005887 CPIJ005981 CPIJ006054 CPIJ006121 CPIJ006157 CPI…
0.0460625	4	9	5.87996	Galactose metabolic process	http://amigo.geneontology.org/amigo/term/GO:0006012	CPIJ001579 CPIJ003172 CPIJ007970 CPIJ015185
0.0460625	4	9	5.87996	Membrane lipid catabolic process	http://amigo.geneontology.org/amigo/term/GO:0046466	CPIJ005539 CPIJ012159 CPIJ017133 CPIJ020137
0.0460625	4	9	5.87996	Regulation of multicellular organismal process	http://amigo.geneontology.org/amigo/term/GO:0051239	CPIJ009743 CPIJ011718 CPIJ012991 CPIJ016698
0.0460625	4	9	5.87996	Sphingolipid catabolic process	http://amigo.geneontology.org/amigo/term/GO:0030149	CPIJ005539 CPIJ012159 CPIJ017133 CPIJ020137
0.0471961	26	194	1.77308	Negative regulation of cellular process	http://amigo.geneontology.org/amigo/term/GO:0048523	CPIJ000176 CPIJ000214 CPIJ000347 CPIJ000348 CPIJ001777 CPIJ002855 CPIJ004215 CPIJ004338 CPIJ004356 CPIJ004747 CPIJ004808 CPIJ004844 CPIJ005737 CPIJ006840 CPIJ007015 CPIJ007024 CPIJ007026 CPIJ008010 CPIJ008554 CPIJ010521 CPIJ011718 CPIJ011810 CPIJ012643 CPIJ012826 CPIJ015071 CPIJ016698
0.0507234	13	74	2.32417	Hydrolase activity, acting on carbon-nitrogen (but not peptide) bonds	http://amigo.geneontology.org/amigo/term/GO:0016810	CPIJ000862 CPIJ002583 CPIJ003807 CPIJ004709 CPIJ005539 CPIJ006569 CPIJ006716 CPIJ007153 CPIJ008684 CPIJ011016 CPIJ017133 CPIJ018088 CPIJ020137
0.0507234	13	74	2.32417	Peptidase inhibitor activity	http://amigo.geneontology.org/amigo/term/GO:0030414	CPIJ000214 CPIJ000347 CPIJ000348 CPIJ004215 CPIJ006840 CPIJ007024 CPIJ007026 CPIJ008554 CPIJ010521 CPIJ011718 CPIJ011810 CPIJ012643 CPIJ016698
0.0529219	13	75	2.29318	Negative regulation of proteolysis	http://amigo.geneontology.org/amigo/term/GO:0045861	CPIJ000214 CPIJ000347 CPIJ000348 CPIJ004215 CPIJ006840 CPIJ007024 CPIJ007026 CPIJ008554 CPIJ010521 CPIJ011718 CPIJ011810 CPIJ012643 CPIJ016698
0.0529219	3	5	7.93795	Organellar small ribosomal subunit	http://amigo.geneontology.org/amigo/term/GO:0000314	CPIJ004582 CPIJ007771 CPIJ019848
0.0529219	3	5	7.93795	Mitochondrial small ribosomal subunit	http://amigo.geneontology.org/amigo/term/GO:0005763	CPIJ004582 CPIJ007771 CPIJ019848
0.0529219	22	157	1.85387	Mitochondrial membrane	http://amigo.geneontology.org/amigo/term/GO:0031966	CPIJ000019 CPIJ000484 CPIJ000967 CPIJ003404 CPIJ004238 CPIJ004795 CPIJ005941 CPIJ006167 CPIJ007734 CPIJ007768 CPIJ008309 CPIJ008314 CPIJ008356 CPIJ011693 CPIJ014410 CPIJ015079 CPIJ015280 CPIJ015890 CPIJ017217 CPIJ040079 CPIJ040085 CPIJ040089
0.0529219	3	5	7.93795	Malate dehydrogenase activity	http://amigo.geneontology.org/amigo/term/GO:0016615	CPIJ008366 CPIJ009607 CPIJ012341
0.0529219	13	75	2.29318	Peptidase regulator activity	http://amigo.geneontology.org/amigo/term/GO:0061134	CPIJ000214 CPIJ000347 CPIJ000348 CPIJ004215 CPIJ006840 CPIJ007024 CPIJ007026 CPIJ008554 CPIJ010521 CPIJ011718 CPIJ011810 CPIJ012643 CPIJ016698
0.0529219	3	5	7.93795	Maturation of LSU-rRNA	http://amigo.geneontology.org/amigo/term/GO:0000470	CPIJ004506 CPIJ004969 CPIJ014360
0.0529219	5	15	4.40997	Isoprenoid biosynthetic process	http://amigo.geneontology.org/amigo/term/GO:0008299	CPIJ000078 CPIJ002065 CPIJ008309 CPIJ016309 CPIJ016411
0.0529219	3	5	7.93795	Response to wounding	http://amigo.geneontology.org/amigo/term/GO:0009611	CPIJ011718 CPIJ012991 CPIJ016698
0.0529219	13	75	2.29318	Negative regulation of peptidase activity	http://amigo.geneontology.org/amigo/term/GO:0010466	CPIJ000214 CPIJ000347 CPIJ000348 CPIJ004215 CPIJ006840 CPIJ007024 CPIJ007026 CPIJ008554 CPIJ010521 CPIJ011718 CPIJ011810 CPIJ012643 CPIJ016698
0.0529219	5	15	4.40997	Aerobic electron transport chain	http://amigo.geneontology.org/amigo/term/GO:0019646	CPIJ000484 CPIJ008356 CPIJ011693 CPIJ015079 CPIJ040089
0.05342	34	279	1.61225	Organophosphate metabolic process	http://amigo.geneontology.org/amigo/term/GO:0019637	CPIJ000232 CPIJ000239 CPIJ000948 CPIJ001337 CPIJ001563 CPIJ002065 CPIJ002271 CPIJ002354 CPIJ002502 CPIJ002583 CPIJ004141 CPIJ005519 CPIJ005597 CPIJ005598 CPIJ007153 CPIJ007538 CPIJ008101 CPIJ008289 CPIJ008596 CPIJ009143 CPIJ011154 CPIJ011155 CPIJ012003 CPIJ012159 CPIJ013961 CPIJ014577 CPIJ014889 CPIJ015062 CPIJ016430 CPIJ016639 CPIJ017812 CPIJ019027 CPIJ019168 CPIJ019253
0.0539527	7	28	3.30748	Oxidative phosphorylation	http://amigo.geneontology.org/amigo/term/GO:0006119	CPIJ000484 CPIJ008356 CPIJ011693 CPIJ015079 CPIJ040079 CPIJ040085 CPIJ040089
0.0569556	13	76	2.26301	Regulation of peptidase activity	http://amigo.geneontology.org/amigo/term/GO:0052547	CPIJ000214 CPIJ000347 CPIJ000348 CPIJ004215 CPIJ006840 CPIJ007024 CPIJ007026 CPIJ008554 CPIJ010521 CPIJ011718 CPIJ011810 CPIJ012643 CPIJ016698
0.0569556	10	51	2.5941	Magnesium ion binding	http://amigo.geneontology.org/amigo/term/GO:0000287	CPIJ000948 CPIJ002859 CPIJ005519 CPIJ006157 CPIJ008289 CPIJ010524 CPIJ011012 CPIJ011260 CPIJ013862 CPIJ018765
0.0569556	13	76	2.26301	Electron transport chain	http://amigo.geneontology.org/amigo/term/GO:0022900	CPIJ000484 CPIJ003988 CPIJ006167 CPIJ008356 CPIJ011693 CPIJ014410 CPIJ015079 CPIJ017217 CPIJ018524 CPIJ019024 CPIJ040079 CPIJ040085 CPIJ040089
0.0600552	99	1012	1.29423	Adenyl nucleotide binding	http://amigo.geneontology.org/amigo/term/GO:0030554	CPIJ000270 CPIJ000798 CPIJ000848 CPIJ000849 CPIJ000853 CPIJ001205 CPIJ001570 CPIJ001988 CPIJ002175 CPIJ002271 CPIJ002335 CPIJ002358 CPIJ002636 CPIJ003157 CPIJ003334 CPIJ004200 CPIJ004272 CPIJ005048 CPIJ005051 CPIJ005255 CPIJ005469 CPIJ005598 CPIJ005887 CPIJ005981 CPIJ006121 CPIJ006157 CPIJ006381 CPIJ006457 CPIJ006704 CPIJ006705 CPIJ006730 CPIJ007064 CPIJ007065 CPIJ007153 CPIJ007190 CPIJ007191 CPI…
0.06036	4	10	5.29196	Regulation of response to stress	http://amigo.geneontology.org/amigo/term/GO:0080134	CPIJ010665 CPIJ011718 CPIJ012991 CPIJ016698
0.06036	98	1002	1.29394	ATP binding	http://amigo.geneontology.org/amigo/term/GO:0005524	CPIJ000270 CPIJ000798 CPIJ000848 CPIJ000849 CPIJ000853 CPIJ001205 CPIJ001570 CPIJ001988 CPIJ002175 CPIJ002271 CPIJ002335 CPIJ002358 CPIJ002636 CPIJ003157 CPIJ003334 CPIJ004200 CPIJ004272 CPIJ005048 CPIJ005051 CPIJ005469 CPIJ005598 CPIJ005887 CPIJ005981 CPIJ006121 CPIJ006157 CPIJ006381 CPIJ006457 CPIJ006704 CPIJ006705 CPIJ006730 CPIJ007064 CPIJ007065 CPIJ007153 CPIJ007190 CPIJ007191 CPIJ007276 CPI…
0.06036	4	10	5.29196	Glycosaminoglycan binding	http://amigo.geneontology.org/amigo/term/GO:0005539	CPIJ006716 CPIJ011343 CPIJ011718 CPIJ016698
0.06036	6	22	3.60816	Oxidoreductase activity, acting on a sulfur group of donors	http://amigo.geneontology.org/amigo/term/GO:0016667	CPIJ003988 CPIJ005204 CPIJ013983 CPIJ018524 CPIJ018565 CPIJ019726
0.06036	6	22	3.60816	Sphingolipid metabolic process	http://amigo.geneontology.org/amigo/term/GO:0006665	CPIJ000862 CPIJ001932 CPIJ005539 CPIJ012159 CPIJ017133 CPIJ020137
0.06036	6	22	3.60816	Respiratory electron transport chain	http://amigo.geneontology.org/amigo/term/GO:0022904	CPIJ000484 CPIJ008356 CPIJ011693 CPIJ015079 CPIJ040085 CPIJ040089
0.0614372	7	29	3.19343	NAD binding	http://amigo.geneontology.org/amigo/term/GO:0051287	CPIJ000232 CPIJ002859 CPIJ005597 CPIJ009607 CPIJ012341 CPIJ018047 CPIJ019115
0.0627377	30	242	1.64007	Heme binding	http://amigo.geneontology.org/amigo/term/GO:0020037	CPIJ000298 CPIJ001038 CPIJ001380 CPIJ001748 CPIJ003361 CPIJ006322 CPIJ007710 CPIJ007711 CPIJ008014 CPIJ010231 CPIJ010480 CPIJ010541 CPIJ010544 CPIJ010548 CPIJ011838 CPIJ012470 CPIJ014219 CPIJ014220 CPIJ014410 CPIJ014942 CPIJ015428 CPIJ015958 CPIJ015962 CPIJ016851 CPIJ017014 CPIJ017243 CPIJ019024 CPIJ019586 CPIJ019703 CPIJ040079
0.0651229	50	457	1.44747	Extracellular region	http://amigo.geneontology.org/amigo/term/GO:0005576	CPIJ000214 CPIJ000347 CPIJ000348 CPIJ000661 CPIJ000679 CPIJ000680 CPIJ000681 CPIJ000682 CPIJ001174 CPIJ001777 CPIJ002502 CPIJ002737 CPIJ002849 CPIJ003329 CPIJ003804 CPIJ004147 CPIJ004536 CPIJ004734 CPIJ006133 CPIJ006311 CPIJ006545 CPIJ006840 CPIJ007024 CPIJ007026 CPIJ007603 CPIJ008267 CPIJ008558 CPIJ010521 CPIJ010654 CPIJ010701 CPIJ010945 CPIJ011154 CPIJ011343 CPIJ011623 CPIJ011718 CPIJ011810 CPI…
0.0656379	30	243	1.63332	Tetrapyrrole binding	http://amigo.geneontology.org/amigo/term/GO:0046906	CPIJ000298 CPIJ001038 CPIJ001380 CPIJ001748 CPIJ003361 CPIJ006322 CPIJ007710 CPIJ007711 CPIJ008014 CPIJ010231 CPIJ010480 CPIJ010541 CPIJ010544 CPIJ010548 CPIJ011838 CPIJ012470 CPIJ014219 CPIJ014220 CPIJ014410 CPIJ014942 CPIJ015428 CPIJ015958 CPIJ015962 CPIJ016851 CPIJ017014 CPIJ017243 CPIJ019024 CPIJ019586 CPIJ019703 CPIJ040079
0.0668917	11	61	2.38572	Proteasome complex	http://amigo.geneontology.org/amigo/term/GO:0000502	CPIJ003334 CPIJ005347 CPIJ009931 CPIJ011205 CPIJ011552 CPIJ012853 CPIJ013344 CPIJ015971 CPIJ016407 CPIJ016827 CPIJ016828
0.071196	7	30	3.08698	Metallocarboxypeptidase activity	http://amigo.geneontology.org/amigo/term/GO:0004181	CPIJ001743 CPIJ001744 CPIJ010137 CPIJ010800 CPIJ010803 CPIJ011998 CPIJ018952
0.071196	116	1223	1.25484	Purine nucleotide binding	http://amigo.geneontology.org/amigo/term/GO:0017076	CPIJ000270 CPIJ000798 CPIJ000848 CPIJ000849 CPIJ000853 CPIJ001205 CPIJ001254 CPIJ001570 CPIJ001988 CPIJ002175 CPIJ002271 CPIJ002335 CPIJ002358 CPIJ002636 CPIJ003157 CPIJ003334 CPIJ003636 CPIJ004190 CPIJ004200 CPIJ004272 CPIJ004534 CPIJ004960 CPIJ005048 CPIJ005051 CPIJ005255 CPIJ005364 CPIJ005469 CPIJ005598 CPIJ005887 CPIJ005981 CPIJ006054 CPIJ006121 CPIJ006157 CPIJ006381 CPIJ006457 CPIJ006704 CPI…
0.071196	98	1010	1.28369	Adenyl ribonucleotide binding	http://amigo.geneontology.org/amigo/term/GO:0032559	CPIJ000270 CPIJ000798 CPIJ000848 CPIJ000849 CPIJ000853 CPIJ001205 CPIJ001570 CPIJ001988 CPIJ002175 CPIJ002271 CPIJ002335 CPIJ002358 CPIJ002636 CPIJ003157 CPIJ003334 CPIJ004200 CPIJ004272 CPIJ005048 CPIJ005051 CPIJ005469 CPIJ005598 CPIJ005887 CPIJ005981 CPIJ006121 CPIJ006157 CPIJ006381 CPIJ006457 CPIJ006704 CPIJ006705 CPIJ006730 CPIJ007064 CPIJ007065 CPIJ007153 CPIJ007190 CPIJ007191 CPIJ007276 CPI…
0.071196	20	144	1.83749	Nucleotide metabolic process	http://amigo.geneontology.org/amigo/term/GO:0009117	CPIJ000948 CPIJ001337 CPIJ001563 CPIJ002065 CPIJ002271 CPIJ002354 CPIJ002583 CPIJ005519 CPIJ005597 CPIJ007153 CPIJ008101 CPIJ008289 CPIJ009143 CPIJ014577 CPIJ014889 CPIJ016430 CPIJ016639 CPIJ017812 CPIJ019168 CPIJ019253
0.0723285	115	1212	1.25531	Purine ribonucleoside triphosphate binding	http://amigo.geneontology.org/amigo/term/GO:0035639	CPIJ000270 CPIJ000798 CPIJ000848 CPIJ000849 CPIJ000853 CPIJ001205 CPIJ001254 CPIJ001570 CPIJ001988 CPIJ002175 CPIJ002271 CPIJ002335 CPIJ002358 CPIJ002636 CPIJ003157 CPIJ003334 CPIJ003636 CPIJ004190 CPIJ004200 CPIJ004272 CPIJ004534 CPIJ004960 CPIJ005048 CPIJ005051 CPIJ005364 CPIJ005469 CPIJ005598 CPIJ005887 CPIJ005981 CPIJ006054 CPIJ006121 CPIJ006157 CPIJ006381 CPIJ006457 CPIJ006704 CPIJ006705 CPI…
0.0744354	20	145	1.82482	Nucleoside phosphate metabolic process	http://amigo.geneontology.org/amigo/term/GO:0006753	CPIJ000948 CPIJ001337 CPIJ001563 CPIJ002065 CPIJ002271 CPIJ002354 CPIJ002583 CPIJ005519 CPIJ005597 CPIJ007153 CPIJ008101 CPIJ008289 CPIJ009143 CPIJ014577 CPIJ014889 CPIJ016430 CPIJ016639 CPIJ017812 CPIJ019168 CPIJ019253
0.0756702	18	126	1.88999	Small molecule biosynthetic process	http://amigo.geneontology.org/amigo/term/GO:0044283	CPIJ000105 CPIJ002354 CPIJ003988 CPIJ004400 CPIJ005595 CPIJ006168 CPIJ008309 CPIJ010515 CPIJ010518 CPIJ012003 CPIJ012753 CPIJ012882 CPIJ013748 CPIJ014005 CPIJ015062 CPIJ015413 CPIJ016411 CPIJ018524
0.0758467	8	38	2.78524	Hydro-lyase activity	http://amigo.geneontology.org/amigo/term/GO:0016836	CPIJ000948 CPIJ005519 CPIJ005595 CPIJ005936 CPIJ008384 CPIJ011533 CPIJ012753 CPIJ013600
0.0793639	4	11	4.81088	Acetyl-CoA metabolic process	http://amigo.geneontology.org/amigo/term/GO:0006084	CPIJ002065 CPIJ014889 CPIJ016430 CPIJ016639
0.0804471	3	6	6.61495	Acetyl-CoA biosynthetic process	http://amigo.geneontology.org/amigo/term/GO:0006085	CPIJ014889 CPIJ016430 CPIJ016639
0.0804471	3	6	6.61495	Oogenesis	http://amigo.geneontology.org/amigo/term/GO:0048477	CPIJ007710 CPIJ007711 CPIJ010739
0.0804471	3	6	6.61495	Heparin binding	http://amigo.geneontology.org/amigo/term/GO:0008201	CPIJ011343 CPIJ011718 CPIJ016698
0.0804471	3	6	6.61495	Female gamete generation	http://amigo.geneontology.org/amigo/term/GO:0007292	CPIJ007710 CPIJ007711 CPIJ010739
0.0831933	115	1220	1.24708	Purine ribonucleotide binding	http://amigo.geneontology.org/amigo/term/GO:0032555	CPIJ000270 CPIJ000798 CPIJ000848 CPIJ000849 CPIJ000853 CPIJ001205 CPIJ001254 CPIJ001570 CPIJ001988 CPIJ002175 CPIJ002271 CPIJ002335 CPIJ002358 CPIJ002636 CPIJ003157 CPIJ003334 CPIJ003636 CPIJ004190 CPIJ004200 CPIJ004272 CPIJ004534 CPIJ004960 CPIJ005048 CPIJ005051 CPIJ005364 CPIJ005469 CPIJ005598 CPIJ005887 CPIJ005981 CPIJ006054 CPIJ006121 CPIJ006157 CPIJ006381 CPIJ006457 CPIJ006704 CPIJ006705 CPI…
0.0837561	35	302	1.53327	Catalytic activity, acting on RNA	http://amigo.geneontology.org/amigo/term/GO:0140098	CPIJ001243 CPIJ001246 CPIJ001249 CPIJ001253 CPIJ001394 CPIJ002335 CPIJ002457 CPIJ003504 CPIJ005737 CPIJ005981 CPIJ006457 CPIJ006730 CPIJ007050 CPIJ007234 CPIJ007261 CPIJ007987 CPIJ008599 CPIJ009013 CPIJ009286 CPIJ009445 CPIJ010524 CPIJ010534 CPIJ011446 CPIJ012510 CPIJ012739 CPIJ013247 CPIJ013558 CPIJ014038 CPIJ014120 CPIJ014394 CPIJ015476 CPIJ017338 CPIJ018338 CPIJ018961 CPIJ019641
0.0850355	9	47	2.53339	Respirasome	http://amigo.geneontology.org/amigo/term/GO:0070469	CPIJ000484 CPIJ008356 CPIJ011693 CPIJ015079 CPIJ017217 CPIJ019024 CPIJ040079 CPIJ040085 CPIJ040089
0.097796	18	130	1.83183	Lyase activity	http://amigo.geneontology.org/amigo/term/GO:0016829	CPIJ000948 CPIJ001337 CPIJ001385 CPIJ004461 CPIJ004815 CPIJ005519 CPIJ005595 CPIJ005936 CPIJ008384 CPIJ010034 CPIJ010281 CPIJ010515 CPIJ010518 CPIJ010562 CPIJ011533 CPIJ012753 CPIJ013600 CPIJ020092
0.0983689	5	18	3.67497	Isoprenoid metabolic process	http://amigo.geneontology.org/amigo/term/GO:0006720	CPIJ000078 CPIJ002065 CPIJ008309 CPIJ016309 CPIJ016411
0.102501	115	1230	1.23694	Ribonucleotide binding	http://amigo.geneontology.org/amigo/term/GO:0032553	CPIJ000270 CPIJ000798 CPIJ000848 CPIJ000849 CPIJ000853 CPIJ001205 CPIJ001254 CPIJ001570 CPIJ001988 CPIJ002175 CPIJ002271 CPIJ002335 CPIJ002358 CPIJ002636 CPIJ003157 CPIJ003334 CPIJ003636 CPIJ004190 CPIJ004200 CPIJ004272 CPIJ004534 CPIJ004960 CPIJ005048 CPIJ005051 CPIJ005364 CPIJ005469 CPIJ005598 CPIJ005887 CPIJ005981 CPIJ006054 CPIJ006121 CPIJ006157 CPIJ006381 CPIJ006457 CPIJ006704 CPIJ006705 CPI…
0.10278	18	131	1.81785	Methylation	http://amigo.geneontology.org/amigo/term/GO:0032259	CPIJ000889 CPIJ001394 CPIJ001916 CPIJ004461 CPIJ005010 CPIJ005930 CPIJ007050 CPIJ007234 CPIJ007261 CPIJ008675 CPIJ010674 CPIJ010915 CPIJ011444 CPIJ013558 CPIJ014820 CPIJ014981 CPIJ016586 CPIJ017186
0.10278	4	12	4.40997	Cellular response to hormone stimulus	http://amigo.geneontology.org/amigo/term/GO:0032870	CPIJ005270 CPIJ008822 CPIJ012487 CPIJ016024
0.10278	4	12	4.40997	Carbohydrate phosphorylation	http://amigo.geneontology.org/amigo/term/GO:0046835	CPIJ005598 CPIJ015185 CPIJ015417 CPIJ017812
0.10278	4	12	4.40997	Response to hormone	http://amigo.geneontology.org/amigo/term/GO:0009725	CPIJ005270 CPIJ008822 CPIJ012487 CPIJ016024
0.105013	13	84	2.04749	Isomerase activity	http://amigo.geneontology.org/amigo/term/GO:0016853	CPIJ000029 CPIJ000795 CPIJ001579 CPIJ002354 CPIJ003988 CPIJ006375 CPIJ007970 CPIJ009378 CPIJ011260 CPIJ011446 CPIJ013862 CPIJ014577 CPIJ018524
0.113026	24	193	1.64517	Acyltransferase activity	http://amigo.geneontology.org/amigo/term/GO:0016746	CPIJ000005 CPIJ000105 CPIJ000239 CPIJ000560 CPIJ000563 CPIJ002065 CPIJ002848 CPIJ003129 CPIJ004141 CPIJ005595 CPIJ008762 CPIJ008791 CPIJ010031 CPIJ010291 CPIJ010976 CPIJ010977 CPIJ010978 CPIJ011827 CPIJ012839 CPIJ014005 CPIJ015965 CPIJ016522 CPIJ017146 CPIJ040862
0.119472	3	7	5.66996	Thioester biosynthetic process	http://amigo.geneontology.org/amigo/term/GO:0035384	CPIJ014889 CPIJ016430 CPIJ016639
0.119472	3	7	5.66996	Acyl-CoA biosynthetic process	http://amigo.geneontology.org/amigo/term/GO:0071616	CPIJ014889 CPIJ016430 CPIJ016639
0.119472	3	7	5.66996	Proteasome regulatory particle	http://amigo.geneontology.org/amigo/term/GO:0005838	CPIJ003334 CPIJ011205 CPIJ012853
0.119472	3	7	5.66996	Oxidoreductase activity, acting on the aldehyde or oxo group of donors, disulfide as acceptor	http://amigo.geneontology.org/amigo/term/GO:0016624	CPIJ011779 CPIJ014889 CPIJ016430
0.119472	3	7	5.66996	Intramolecular transferase activity, phosphotransferases	http://amigo.geneontology.org/amigo/term/GO:0016868	CPIJ011260 CPIJ013862 CPIJ014577
0.119472	5	19	3.48156	RRNA binding	http://amigo.geneontology.org/amigo/term/GO:0019843	CPIJ003976 CPIJ004081 CPIJ009916 CPIJ012113 CPIJ014360
0.123057	11	68	2.14013	Endopeptidase complex	http://amigo.geneontology.org/amigo/term/GO:1905369	CPIJ003334 CPIJ005347 CPIJ009931 CPIJ011205 CPIJ011552 CPIJ012853 CPIJ013344 CPIJ015971 CPIJ016407 CPIJ016827 CPIJ016828
0.123057	11	68	2.14013	Endopeptidase inhibitor activity	http://amigo.geneontology.org/amigo/term/GO:0004866	CPIJ000214 CPIJ000347 CPIJ000348 CPIJ004215 CPIJ006840 CPIJ007024 CPIJ007026 CPIJ008554 CPIJ010521 CPIJ011718 CPIJ016698
0.123057	11	68	2.14013	Endopeptidase regulator activity	http://amigo.geneontology.org/amigo/term/GO:0061135	CPIJ000214 CPIJ000347 CPIJ000348 CPIJ004215 CPIJ006840 CPIJ007024 CPIJ007026 CPIJ008554 CPIJ010521 CPIJ011718 CPIJ016698
0.126754	17	125	1.79927	Mitochondrial inner membrane	http://amigo.geneontology.org/amigo/term/GO:0005743	CPIJ000019 CPIJ000484 CPIJ003404 CPIJ005941 CPIJ006167 CPIJ007734 CPIJ007768 CPIJ008309 CPIJ008356 CPIJ011693 CPIJ014410 CPIJ015079 CPIJ015280 CPIJ015890 CPIJ017217 CPIJ040079 CPIJ040089
0.128376	4	13	4.07074	Thioester metabolic process	http://amigo.geneontology.org/amigo/term/GO:0035383	CPIJ002065 CPIJ014889 CPIJ016430 CPIJ016639
0.128376	4	13	4.07074	Carbohydrate kinase activity	http://amigo.geneontology.org/amigo/term/GO:0019200	CPIJ005598 CPIJ015185 CPIJ015417 CPIJ017812
0.128376	4	13	4.07074	Acyl-CoA metabolic process	http://amigo.geneontology.org/amigo/term/GO:0006637	CPIJ002065 CPIJ014889 CPIJ016430 CPIJ016639
0.132309	11	69	2.10912	Regulation of endopeptidase activity	http://amigo.geneontology.org/amigo/term/GO:0052548	CPIJ000214 CPIJ000347 CPIJ000348 CPIJ004215 CPIJ006840 CPIJ007024 CPIJ007026 CPIJ008554 CPIJ010521 CPIJ011718 CPIJ016698
0.132309	11	69	2.10912	Negative regulation of endopeptidase activity	http://amigo.geneontology.org/amigo/term/GO:0010951	CPIJ000214 CPIJ000347 CPIJ000348 CPIJ004215 CPIJ006840 CPIJ007024 CPIJ007026 CPIJ008554 CPIJ010521 CPIJ011718 CPIJ016698
0.132759	8	43	2.46138	Carbon-oxygen lyase activity	http://amigo.geneontology.org/amigo/term/GO:0016835	CPIJ000948 CPIJ005519 CPIJ005595 CPIJ005936 CPIJ008384 CPIJ011533 CPIJ012753 CPIJ013600
0.13518	5	20	3.30748	Non-membrane-bounded organelle assembly	http://amigo.geneontology.org/amigo/term/GO:0140694	CPIJ005737 CPIJ008588 CPIJ009793 CPIJ010145 CPIJ014360
0.13518	59	586	1.33202	RNA binding	http://amigo.geneontology.org/amigo/term/GO:0003723	CPIJ000029 CPIJ000344 CPIJ000795 CPIJ001172 CPIJ001246 CPIJ001249 CPIJ001253 CPIJ001441 CPIJ003302 CPIJ003888 CPIJ003976 CPIJ004081 CPIJ004581 CPIJ004648 CPIJ004678 CPIJ004747 CPIJ004808 CPIJ005010 CPIJ005456 CPIJ005818 CPIJ005981 CPIJ006181 CPIJ006457 CPIJ006730 CPIJ007050 CPIJ007231 CPIJ007295 CPIJ008599 CPIJ008905 CPIJ009303 CPIJ009685 CPIJ009686 CPIJ009773 CPIJ009916 CPIJ010357 CPIJ010524 CPI…
0.13518	5	20	3.30748	Transaminase activity	http://amigo.geneontology.org/amigo/term/GO:0008483	CPIJ002835 CPIJ003774 CPIJ004400 CPIJ012673 CPIJ014981
0.13518	5	20	3.30748	Transferase activity, transferring nitrogenous groups	http://amigo.geneontology.org/amigo/term/GO:0016769	CPIJ002835 CPIJ003774 CPIJ004400 CPIJ012673 CPIJ014981
0.135709	2	3	8.81994	de novo UMP biosynthetic process	http://amigo.geneontology.org/amigo/term/GO:0044205	CPIJ001337 CPIJ007153
0.135709	2	3	8.81994	Urate metabolic process	http://amigo.geneontology.org/amigo/term/GO:0046415	CPIJ003456 CPIJ004815
0.135709	2	3	8.81994	Icosanoid biosynthetic process	http://amigo.geneontology.org/amigo/term/GO:0046456	CPIJ003988 CPIJ018524
0.135709	2	3	8.81994	Preribosome, large subunit precursor	http://amigo.geneontology.org/amigo/term/GO:0030687	CPIJ004506 CPIJ004969
0.135709	2	3	8.81994	Malic enzyme activity	http://amigo.geneontology.org/amigo/term/GO:0004470	CPIJ009607 CPIJ012341
0.135709	2	3	8.81994	Malate dehydrogenase (decarboxylating) (NAD+) activity	http://amigo.geneontology.org/amigo/term/GO:0004471	CPIJ009607 CPIJ012341
0.135709	2	3	8.81994	Phosphoenolpyruvate carboxykinase activity	http://amigo.geneontology.org/amigo/term/GO:0004611	CPIJ010515 CPIJ010518
0.135709	2	3	8.81994	Phosphoenolpyruvate carboxykinase (GTP) activity	http://amigo.geneontology.org/amigo/term/GO:0004613	CPIJ010515 CPIJ010518
0.135709	2	3	8.81994	Protein kinase C activity	http://amigo.geneontology.org/amigo/term/GO:0004697	CPIJ006704 CPIJ006705
0.135709	2	3	8.81994	Succinate-CoA ligase activity	http://amigo.geneontology.org/amigo/term/GO:0004774	CPIJ006157 CPIJ018673
0.135709	2	3	8.81994	Succinate-CoA ligase (ADP-forming) activity	http://amigo.geneontology.org/amigo/term/GO:0004775	CPIJ006157 CPIJ018673
0.135709	2	3	8.81994	Carboxyl-O-methyltransferase activity	http://amigo.geneontology.org/amigo/term/GO:0010340	CPIJ004461 CPIJ014820
0.135709	2	3	8.81994	Oxidoreductase activity, acting on a sulfur group of donors, NAD(P) as acceptor	http://amigo.geneontology.org/amigo/term/GO:0016668	CPIJ013983 CPIJ019726
0.135709	8	44	2.40544	Hydrolase activity, acting on carbon-nitrogen (but not peptide) bonds, in linear amides	http://amigo.geneontology.org/amigo/term/GO:0016811	CPIJ000862 CPIJ005539 CPIJ006569 CPIJ006716 CPIJ008684 CPIJ011016 CPIJ017133 CPIJ020137
0.135709	2	3	8.81994	Unsaturated fatty acid biosynthetic process	http://amigo.geneontology.org/amigo/term/GO:0006636	CPIJ003988 CPIJ018524
0.135709	2	3	8.81994	Protein carboxyl O-methyltransferase activity	http://amigo.geneontology.org/amigo/term/GO:0051998	CPIJ004461 CPIJ014820
0.135709	2	3	8.81994	Maturation of 5.8S rRNA	http://amigo.geneontology.org/amigo/term/GO:0000460	CPIJ004506 CPIJ004969
0.135709	2	3	8.81994	Maturation of 5.8S rRNA from tricistronic rRNA transcript (SSU-rRNA, 5.8S rRNA, LSU-rRNA)	http://amigo.geneontology.org/amigo/term/GO:0000466	CPIJ004506 CPIJ004969
0.135709	8	44	2.40544	Carbohydrate transport	http://amigo.geneontology.org/amigo/term/GO:0008643	CPIJ000987 CPIJ003611 CPIJ004233 CPIJ008344 CPIJ008947 CPIJ011575 CPIJ012675 CPIJ012676
0.135709	2	3	8.81994	COP9 signalosome assembly	http://amigo.geneontology.org/amigo/term/GO:0010387	CPIJ005207 CPIJ005261
0.135709	2	3	8.81994	Urate catabolic process	http://amigo.geneontology.org/amigo/term/GO:0019628	CPIJ003456 CPIJ004815
0.136151	3	8	4.96122	Sleep	http://amigo.geneontology.org/amigo/term/GO:0030431	CPIJ012785 CPIJ016979 CPIJ019902
0.136151	3	8	4.96122	Regulation of synaptic transmission, cholinergic	http://amigo.geneontology.org/amigo/term/GO:0032222	CPIJ012785 CPIJ016979 CPIJ019902
0.136151	3	8	4.96122	Positive regulation of transporter activity	http://amigo.geneontology.org/amigo/term/GO:0032411	CPIJ012785 CPIJ016979 CPIJ019902
0.136151	3	8	4.96122	Positive regulation of ion transmembrane transporter activity	http://amigo.geneontology.org/amigo/term/GO:0032414	CPIJ012785 CPIJ016979 CPIJ019902
0.136151	3	8	4.96122	Positive regulation of transmembrane transport	http://amigo.geneontology.org/amigo/term/GO:0034764	CPIJ012785 CPIJ016979 CPIJ019902
0.136151	3	8	4.96122	Positive regulation of ion transmembrane transport	http://amigo.geneontology.org/amigo/term/GO:0034767	CPIJ012785 CPIJ016979 CPIJ019902
0.136151	4	14	3.77997	Glucose metabolic process	http://amigo.geneontology.org/amigo/term/GO:0006006	CPIJ002354 CPIJ005597 CPIJ010515 CPIJ010518
0.136151	3	8	4.96122	Positive regulation of potassium ion transport	http://amigo.geneontology.org/amigo/term/GO:0043268	CPIJ012785 CPIJ016979 CPIJ019902
0.136151	3	8	4.96122	Positive regulation of ion transport	http://amigo.geneontology.org/amigo/term/GO:0043270	CPIJ012785 CPIJ016979 CPIJ019902
0.136151	9	53	2.24659	Cellular carbohydrate metabolic process	http://amigo.geneontology.org/amigo/term/GO:0044262	CPIJ000005 CPIJ005598 CPIJ006166 CPIJ006199 CPIJ009404 CPIJ015185 CPIJ015417 CPIJ017178 CPIJ017812
0.136151	3	8	4.96122	Positive regulation of transport	http://amigo.geneontology.org/amigo/term/GO:0051050	CPIJ012785 CPIJ016979 CPIJ019902
0.136151	3	8	4.96122	Positive regulation of potassium ion transmembrane transporter activity	http://amigo.geneontology.org/amigo/term/GO:1901018	CPIJ012785 CPIJ016979 CPIJ019902
0.136151	3	8	4.96122	Positive regulation of potassium ion transmembrane transport	http://amigo.geneontology.org/amigo/term/GO:1901381	CPIJ012785 CPIJ016979 CPIJ019902
0.136151	3	8	4.96122	Positive regulation of voltage-gated potassium channel activity	http://amigo.geneontology.org/amigo/term/GO:1903818	CPIJ012785 CPIJ016979 CPIJ019902
0.136151	3	8	4.96122	Positive regulation of cation transmembrane transport	http://amigo.geneontology.org/amigo/term/GO:1904064	CPIJ012785 CPIJ016979 CPIJ019902
0.136151	3	8	4.96122	Positive regulation of cation channel activity	http://amigo.geneontology.org/amigo/term/GO:2001259	CPIJ012785 CPIJ016979 CPIJ019902
0.136151	3	8	4.96122	Proteasome accessory complex	http://amigo.geneontology.org/amigo/term/GO:0022624	CPIJ003334 CPIJ011205 CPIJ012853
0.136151	25	212	1.56013	Organelle envelope	http://amigo.geneontology.org/amigo/term/GO:0031967	CPIJ000019 CPIJ000484 CPIJ000967 CPIJ003404 CPIJ003907 CPIJ004238 CPIJ004795 CPIJ005941 CPIJ006167 CPIJ007734 CPIJ007768 CPIJ008309 CPIJ008314 CPIJ008356 CPIJ010382 CPIJ011693 CPIJ014410 CPIJ015079 CPIJ015280 CPIJ015890 CPIJ017217 CPIJ019024 CPIJ040079 CPIJ040085 CPIJ040089
0.136151	25	212	1.56013	Envelope	http://amigo.geneontology.org/amigo/term/GO:0031975	CPIJ000019 CPIJ000484 CPIJ000967 CPIJ003404 CPIJ003907 CPIJ004238 CPIJ004795 CPIJ005941 CPIJ006167 CPIJ007734 CPIJ007768 CPIJ008309 CPIJ008314 CPIJ008356 CPIJ010382 CPIJ011693 CPIJ014410 CPIJ015079 CPIJ015280 CPIJ015890 CPIJ017217 CPIJ019024 CPIJ040079 CPIJ040085 CPIJ040089
0.136151	3	8	4.96122	Phenylalanine-tRNA ligase activity	http://amigo.geneontology.org/amigo/term/GO:0004826	CPIJ006457 CPIJ010524 CPIJ019641
0.136151	9	53	2.24659	Metalloexopeptidase activity	http://amigo.geneontology.org/amigo/term/GO:0008235	CPIJ001174 CPIJ001743 CPIJ001744 CPIJ010137 CPIJ010800 CPIJ010803 CPIJ011998 CPIJ018712 CPIJ018952
0.136151	10	62	2.13386	S-adenosylmethionine-dependent methyltransferase activity	http://amigo.geneontology.org/amigo/term/GO:0008757	CPIJ001394 CPIJ001916 CPIJ004461 CPIJ007050 CPIJ007234 CPIJ007261 CPIJ008675 CPIJ010674 CPIJ010915 CPIJ014820
0.136151	4	14	3.77997	Gamete generation	http://amigo.geneontology.org/amigo/term/GO:0007276	CPIJ005048 CPIJ007710 CPIJ007711 CPIJ010739
0.137047	8	45	2.35198	Oxidoreductase activity, acting on the aldehyde or oxo group of donors	http://amigo.geneontology.org/amigo/term/GO:0016903	CPIJ000104 CPIJ005597 CPIJ005893 CPIJ010246 CPIJ010832 CPIJ011779 CPIJ014889 CPIJ016430
0.139711	25	213	1.55281	Regulation of cellular protein metabolic process	http://amigo.geneontology.org/amigo/term/GO:0032268	CPIJ000176 CPIJ000214 CPIJ000347 CPIJ000348 CPIJ003334 CPIJ004215 CPIJ004356 CPIJ004747 CPIJ004808 CPIJ005737 CPIJ006840 CPIJ007024 CPIJ007026 CPIJ008554 CPIJ008675 CPIJ009931 CPIJ010521 CPIJ011552 CPIJ011718 CPIJ011810 CPIJ012276 CPIJ012643 CPIJ013344 CPIJ016407 CPIJ016698
0.139711	11	72	2.02124	UDP-glycosyltransferase activity	http://amigo.geneontology.org/amigo/term/GO:0008194	CPIJ000040 CPIJ000349 CPIJ003692 CPIJ004373 CPIJ006508 CPIJ008571 CPIJ009765 CPIJ010762 CPIJ014268 CPIJ014269 CPIJ016255
0.143012	83	877	1.25209	Phosphorus metabolic process	http://amigo.geneontology.org/amigo/term/GO:0006793	CPIJ000176 CPIJ000232 CPIJ000239 CPIJ000270 CPIJ000798 CPIJ000895 CPIJ000948 CPIJ001084 CPIJ001337 CPIJ001563 CPIJ001777 CPIJ002065 CPIJ002175 CPIJ002271 CPIJ002354 CPIJ002358 CPIJ002502 CPIJ002583 CPIJ002636 CPIJ003157 CPIJ003839 CPIJ004141 CPIJ004200 CPIJ004356 CPIJ004461 CPIJ005469 CPIJ005519 CPIJ005597 CPIJ005598 CPIJ006121 CPIJ006381 CPIJ006704 CPIJ006705 CPIJ007064 CPIJ007065 CPIJ007153 CPI…
0.147679	33	301	1.45046	Cellular catabolic process	http://amigo.geneontology.org/amigo/term/GO:0044248	CPIJ001235 CPIJ001427 CPIJ003090 CPIJ003334 CPIJ003356 CPIJ003774 CPIJ003807 CPIJ004347 CPIJ004747 CPIJ005539 CPIJ005737 CPIJ005973 CPIJ005981 CPIJ007246 CPIJ009605 CPIJ009931 CPIJ010534 CPIJ011552 CPIJ011779 CPIJ012159 CPIJ013344 CPIJ013600 CPIJ014293 CPIJ014294 CPIJ014662 CPIJ014823 CPIJ014981 CPIJ016407 CPIJ017133 CPIJ017178 CPIJ019168 CPIJ019253 CPIJ020137
0.151733	11	73	1.99355	Protein-containing complex binding	http://amigo.geneontology.org/amigo/term/GO:0044877	CPIJ000019 CPIJ000848 CPIJ000849 CPIJ004506 CPIJ004628 CPIJ004969 CPIJ005270 CPIJ008208 CPIJ012276 CPIJ014132 CPIJ019577
0.154175	10	64	2.06717	Cellular response to chemical stimulus	http://amigo.geneontology.org/amigo/term/GO:0070887	CPIJ005270 CPIJ007710 CPIJ007711 CPIJ008014 CPIJ008822 CPIJ009679 CPIJ011296 CPIJ012487 CPIJ016024 CPIJ016031
0.154175	14	102	1.81587	Sulfur compound metabolic process	http://amigo.geneontology.org/amigo/term/GO:0006790	CPIJ002065 CPIJ002663 CPIJ002674 CPIJ002682 CPIJ002683 CPIJ006159 CPIJ006160 CPIJ012753 CPIJ014024 CPIJ014889 CPIJ016430 CPIJ016639 CPIJ019572 CPIJ020053
0.158935	25	216	1.53124	Regulation of protein metabolic process	http://amigo.geneontology.org/amigo/term/GO:0051246	CPIJ000176 CPIJ000214 CPIJ000347 CPIJ000348 CPIJ003334 CPIJ004215 CPIJ004356 CPIJ004747 CPIJ004808 CPIJ005737 CPIJ006840 CPIJ007024 CPIJ007026 CPIJ008554 CPIJ008675 CPIJ009931 CPIJ010521 CPIJ011552 CPIJ011718 CPIJ011810 CPIJ012276 CPIJ012643 CPIJ013344 CPIJ016407 CPIJ016698
0.15956	19	153	1.64293	Chitin binding	http://amigo.geneontology.org/amigo/term/GO:0008061	CPIJ000679 CPIJ000680 CPIJ000681 CPIJ000682 CPIJ004147 CPIJ004536 CPIJ004734 CPIJ006133 CPIJ006311 CPIJ007603 CPIJ008267 CPIJ008558 CPIJ010654 CPIJ010945 CPIJ011623 CPIJ012316 CPIJ013082 CPIJ013980 CPIJ018321
0.161985	4	15	3.52798	Pseudouridine synthesis	http://amigo.geneontology.org/amigo/term/GO:0001522	CPIJ000029 CPIJ000795 CPIJ011446 CPIJ016781
0.161985	4	15	3.52798	Protein-chromophore linkage	http://amigo.geneontology.org/amigo/term/GO:0018298	CPIJ011574 CPIJ011576 CPIJ013056 CPIJ017734
0.162625	17	133	1.69104	Organelle inner membrane	http://amigo.geneontology.org/amigo/term/GO:0019866	CPIJ000019 CPIJ000484 CPIJ003404 CPIJ005941 CPIJ006167 CPIJ007734 CPIJ007768 CPIJ008309 CPIJ008356 CPIJ011693 CPIJ014410 CPIJ015079 CPIJ015280 CPIJ015890 CPIJ017217 CPIJ040079 CPIJ040089
0.16599	8	47	2.2519	RNA methylation	http://amigo.geneontology.org/amigo/term/GO:0001510	CPIJ001394 CPIJ007050 CPIJ007234 CPIJ007261 CPIJ010674 CPIJ011444 CPIJ013558 CPIJ016586
0.16923	24	207	1.5339	Organonitrogen compound catabolic process	http://amigo.geneontology.org/amigo/term/GO:1901565	CPIJ001427 CPIJ003090 CPIJ003334 CPIJ003774 CPIJ003807 CPIJ005539 CPIJ005973 CPIJ006716 CPIJ007246 CPIJ009605 CPIJ009931 CPIJ011552 CPIJ011779 CPIJ012159 CPIJ013344 CPIJ013600 CPIJ014293 CPIJ014294 CPIJ014662 CPIJ014823 CPIJ014981 CPIJ016407 CPIJ017133 CPIJ020137
0.172446	3	9	4.40997	Icosanoid secretion	http://amigo.geneontology.org/amigo/term/GO:0032309	CPIJ002502 CPIJ011154 CPIJ011155
0.172446	3	9	4.40997	Arachidonic acid secretion	http://amigo.geneontology.org/amigo/term/GO:0050482	CPIJ002502 CPIJ011154 CPIJ011155
0.172446	3	9	4.40997	Modulation of chemical synaptic transmission	http://amigo.geneontology.org/amigo/term/GO:0050804	CPIJ012785 CPIJ016979 CPIJ019902
0.172446	3	9	4.40997	Icosanoid transport	http://amigo.geneontology.org/amigo/term/GO:0071715	CPIJ002502 CPIJ011154 CPIJ011155
0.172446	3	9	4.40997	Regulation of trans-synaptic signaling	http://amigo.geneontology.org/amigo/term/GO:0099177	CPIJ012785 CPIJ016979 CPIJ019902
0.172446	31	284	1.44411	Carbohydrate derivative metabolic process	http://amigo.geneontology.org/amigo/term/GO:1901135	CPIJ000232 CPIJ000948 CPIJ001337 CPIJ001563 CPIJ002065 CPIJ002271 CPIJ002354 CPIJ002407 CPIJ002583 CPIJ005519 CPIJ005597 CPIJ005598 CPIJ006375 CPIJ006716 CPIJ007153 CPIJ007359 CPIJ008101 CPIJ008289 CPIJ009143 CPIJ009181 CPIJ009765 CPIJ010855 CPIJ011260 CPIJ013862 CPIJ013961 CPIJ014577 CPIJ014889 CPIJ016411 CPIJ016430 CPIJ016639 CPIJ017812
0.172446	3	9	4.40997	Arachidonate transport	http://amigo.geneontology.org/amigo/term/GO:1903963	CPIJ002502 CPIJ011154 CPIJ011155
0.172446	3	9	4.40997	Phospholipase A2 activity	http://amigo.geneontology.org/amigo/term/GO:0004623	CPIJ002502 CPIJ011154 CPIJ011155
0.172446	14	104	1.78095	Oxidoreductase activity, acting on CH-OH group of donors	http://amigo.geneontology.org/amigo/term/GO:0016614	CPIJ000232 CPIJ002859 CPIJ005595 CPIJ007370 CPIJ007621 CPIJ008366 CPIJ009491 CPIJ009607 CPIJ012341 CPIJ013033 CPIJ014454 CPIJ016131 CPIJ018047 CPIJ019115
0.172446	3	9	4.40997	Synaptic transmission, cholinergic	http://amigo.geneontology.org/amigo/term/GO:0007271	CPIJ012785 CPIJ016979 CPIJ019902
0.172446	3	9	4.40997	Germ cell development	http://amigo.geneontology.org/amigo/term/GO:0007281	CPIJ007710 CPIJ007711 CPIJ010739
0.172446	3	9	4.40997	Hormone-mediated signaling pathway	http://amigo.geneontology.org/amigo/term/GO:0009755	CPIJ008822 CPIJ012487 CPIJ016024
0.172446	3	9	4.40997	Cellular process involved in reproduction in multicellular organism	http://amigo.geneontology.org/amigo/term/GO:0022412	CPIJ007710 CPIJ007711 CPIJ010739
0.172497	10	66	2.00453	Cellular modified amino acid metabolic process	http://amigo.geneontology.org/amigo/term/GO:0006575	CPIJ002663 CPIJ002674 CPIJ002682 CPIJ002683 CPIJ006159 CPIJ006160 CPIJ007538 CPIJ012189 CPIJ019572 CPIJ020053
0.173773	5	23	2.87607	Peroxidase activity	http://amigo.geneontology.org/amigo/term/GO:0004601	CPIJ007710 CPIJ007711 CPIJ008014 CPIJ009679 CPIJ011296
0.173773	23	198	1.53681	Metallopeptidase activity	http://amigo.geneontology.org/amigo/term/GO:0008237	CPIJ001051 CPIJ001174 CPIJ001428 CPIJ001743 CPIJ001744 CPIJ003903 CPIJ004864 CPIJ007512 CPIJ007513 CPIJ008388 CPIJ010137 CPIJ010800 CPIJ010803 CPIJ011458 CPIJ011998 CPIJ012314 CPIJ012679 CPIJ012680 CPIJ013398 CPIJ014903 CPIJ018712 CPIJ018952 CPIJ019411
0.173773	5	23	2.87607	Oxidoreductase activity, acting on peroxide as acceptor	http://amigo.geneontology.org/amigo/term/GO:0016684	CPIJ007710 CPIJ007711 CPIJ008014 CPIJ009679 CPIJ011296
0.174905	81	866	1.23744	Phosphate-containing compound metabolic process	http://amigo.geneontology.org/amigo/term/GO:0006796	CPIJ000176 CPIJ000232 CPIJ000239 CPIJ000270 CPIJ000798 CPIJ000895 CPIJ000948 CPIJ001084 CPIJ001337 CPIJ001563 CPIJ001777 CPIJ002065 CPIJ002175 CPIJ002271 CPIJ002354 CPIJ002358 CPIJ002502 CPIJ002583 CPIJ002636 CPIJ003157 CPIJ003839 CPIJ004141 CPIJ004200 CPIJ004356 CPIJ004461 CPIJ005469 CPIJ005519 CPIJ005597 CPIJ005598 CPIJ006121 CPIJ006381 CPIJ006704 CPIJ006705 CPIJ007064 CPIJ007065 CPIJ007153 CPI…
0.176984	4	16	3.30748	Multicellular organism reproduction	http://amigo.geneontology.org/amigo/term/GO:0032504	CPIJ005048 CPIJ007710 CPIJ007711 CPIJ010739
0.176984	2	4	6.61495	Negative regulation of phosphoprotein phosphatase activity	http://amigo.geneontology.org/amigo/term/GO:0032515	CPIJ000176 CPIJ004356
0.176984	2	4	6.61495	Trehalose metabolic process	http://amigo.geneontology.org/amigo/term/GO:0005991	CPIJ006199 CPIJ009404
0.176984	2	4	6.61495	Negative regulation of dephosphorylation	http://amigo.geneontology.org/amigo/term/GO:0035305	CPIJ000176 CPIJ004356
0.176984	2	4	6.61495	Negative regulation of protein dephosphorylation	http://amigo.geneontology.org/amigo/term/GO:0035308	CPIJ000176 CPIJ004356
0.176984	2	4	6.61495	Steroid hormone mediated signaling pathway	http://amigo.geneontology.org/amigo/term/GO:0043401	CPIJ012487 CPIJ016024
0.176984	12	86	1.84603	Macromolecule methylation	http://amigo.geneontology.org/amigo/term/GO:0043414	CPIJ001394 CPIJ001916 CPIJ004461 CPIJ007050 CPIJ007234 CPIJ007261 CPIJ010674 CPIJ010915 CPIJ011444 CPIJ013558 CPIJ014820 CPIJ016586
0.176984	4	16	3.30748	Multi-organism reproductive process	http://amigo.geneontology.org/amigo/term/GO:0044703	CPIJ005048 CPIJ007710 CPIJ007711 CPIJ010739
0.176984	2	4	6.61495	Acetyl-CoA biosynthetic process from pyruvate	http://amigo.geneontology.org/amigo/term/GO:0006086	CPIJ014889 CPIJ016430
0.176984	2	4	6.61495	Response to steroid hormone	http://amigo.geneontology.org/amigo/term/GO:0048545	CPIJ012487 CPIJ016024
0.176984	4	16	3.30748	Multicellular organismal reproductive process	http://amigo.geneontology.org/amigo/term/GO:0048609	CPIJ005048 CPIJ007710 CPIJ007711 CPIJ010739
0.176984	4	16	3.30748	Multi-organism process	http://amigo.geneontology.org/amigo/term/GO:0051704	CPIJ005048 CPIJ007710 CPIJ007711 CPIJ010739
0.176984	2	4	6.61495	Cellular response to steroid hormone stimulus	http://amigo.geneontology.org/amigo/term/GO:0071383	CPIJ012487 CPIJ016024
0.176984	2	4	6.61495	Cellular response to organic cyclic compound	http://amigo.geneontology.org/amigo/term/GO:0071407	CPIJ012487 CPIJ016024
0.176984	6	32	2.48061	Cellular oxidant detoxification	http://amigo.geneontology.org/amigo/term/GO:0098869	CPIJ007710 CPIJ007711 CPIJ008014 CPIJ009679 CPIJ011296 CPIJ016031
0.176984	2	4	6.61495	Mitochondrial respiratory chain complex I	http://amigo.geneontology.org/amigo/term/GO:0005747	CPIJ000484 CPIJ011693
0.176984	2	4	6.61495	Allantoin metabolic process	http://amigo.geneontology.org/amigo/term/GO:0000255	CPIJ003807 CPIJ004815
0.176984	2	4	6.61495	NADH dehydrogenase complex	http://amigo.geneontology.org/amigo/term/GO:0030964	CPIJ000484 CPIJ011693
0.176984	2	4	6.61495	Myosin filament	http://amigo.geneontology.org/amigo/term/GO:0032982	CPIJ000848 CPIJ000849
0.176984	2	4	6.61495	Respiratory chain complex I	http://amigo.geneontology.org/amigo/term/GO:0045271	CPIJ000484 CPIJ011693
0.176984	2	4	6.61495	Phosphatidylinositol-3-phosphatase activity	http://amigo.geneontology.org/amigo/term/GO:0004438	CPIJ000895 CPIJ007313
0.176984	2	4	6.61495	Isocitrate dehydrogenase activity	http://amigo.geneontology.org/amigo/term/GO:0004448	CPIJ002859 CPIJ009491
0.176984	2	4	6.61495	Protein serine/threonine/tyrosine kinase activity	http://amigo.geneontology.org/amigo/term/GO:0004712	CPIJ010268 CPIJ019411
0.176984	2	4	6.61495	Pyruvate dehydrogenase activity	http://amigo.geneontology.org/amigo/term/GO:0004738	CPIJ014889 CPIJ016430
0.176984	2	4	6.61495	Pyruvate dehydrogenase (acetyl-transferring) activity	http://amigo.geneontology.org/amigo/term/GO:0004739	CPIJ014889 CPIJ016430
0.176984	2	4	6.61495	Protein phosphatase inhibitor activity	http://amigo.geneontology.org/amigo/term/GO:0004864	CPIJ000176 CPIJ004356
0.176984	2	4	6.61495	Peptide-methionine (S)-S-oxide reductase activity	http://amigo.geneontology.org/amigo/term/GO:0008113	CPIJ005204 CPIJ018565
0.176984	79	847	1.23396	Peptidase activity	http://amigo.geneontology.org/amigo/term/GO:0008233	CPIJ000835 CPIJ001051 CPIJ001109 CPIJ001174 CPIJ001428 CPIJ001743 CPIJ001744 CPIJ001918 CPIJ002490 CPIJ002491 CPIJ002518 CPIJ002752 CPIJ002754 CPIJ003334 CPIJ003772 CPIJ003903 CPIJ004038 CPIJ004302 CPIJ004347 CPIJ004497 CPIJ004845 CPIJ004864 CPIJ004984 CPIJ005039 CPIJ005132 CPIJ005160 CPIJ005271 CPIJ005273 CPIJ005458 CPIJ005464 CPIJ005737 CPIJ006539 CPIJ007512 CPIJ007513 CPIJ008252 CPIJ008253 CPI…
0.176984	6	32	2.48061	Antioxidant activity	http://amigo.geneontology.org/amigo/term/GO:0016209	CPIJ007710 CPIJ007711 CPIJ008014 CPIJ009679 CPIJ011296 CPIJ016031
0.176984	2	4	6.61495	Phosphatase inhibitor activity	http://amigo.geneontology.org/amigo/term/GO:0019212	CPIJ000176 CPIJ004356
0.176984	2	4	6.61495	SnoRNA binding	http://amigo.geneontology.org/amigo/term/GO:0030515	CPIJ015880 CPIJ017825
0.176984	2	4	6.61495	Phosphatidylinositol monophosphate phosphatase activity	http://amigo.geneontology.org/amigo/term/GO:0052744	CPIJ000895 CPIJ007313
0.176984	2	4	6.61495	Uridylyltransferase activity	http://amigo.geneontology.org/amigo/term/GO:0070569	CPIJ003170 CPIJ003172
0.176984	9	58	2.05292	Protein serine kinase activity	http://amigo.geneontology.org/amigo/term/GO:0106310	CPIJ002175 CPIJ006704 CPIJ007888 CPIJ010268 CPIJ011012 CPIJ013382 CPIJ017648 CPIJ018765 CPIJ019411
0.176984	2	4	6.61495	Maturation of LSU-rRNA from tricistronic rRNA transcript (SSU-rRNA, 5.8S rRNA, LSU-rRNA)	http://amigo.geneontology.org/amigo/term/GO:0000463	CPIJ004506 CPIJ004969
0.176984	11	77	1.88999	TRNA processing	http://amigo.geneontology.org/amigo/term/GO:0008033	CPIJ001243 CPIJ002088 CPIJ003504 CPIJ003749 CPIJ007050 CPIJ007261 CPIJ008791 CPIJ011444 CPIJ011446 CPIJ014394 CPIJ018858
0.176984	4	16	3.30748	Response to radiation	http://amigo.geneontology.org/amigo/term/GO:0009314	CPIJ001777 CPIJ011574 CPIJ011576 CPIJ013056
0.176984	10	68	1.94557	Response to external stimulus	http://amigo.geneontology.org/amigo/term/GO:0009605	CPIJ002467 CPIJ006716 CPIJ010701 CPIJ011574 CPIJ011576 CPIJ011718 CPIJ012991 CPIJ013056 CPIJ016598 CPIJ016698
0.176984	2	4	6.61495	Negative regulation of phosphatase activity	http://amigo.geneontology.org/amigo/term/GO:0010923	CPIJ000176 CPIJ004356
0.176984	2	4	6.61495	Response to organic cyclic compound	http://amigo.geneontology.org/amigo/term/GO:0014070	CPIJ012487 CPIJ016024
0.176984	9	58	2.05292	Lipid catabolic process	http://amigo.geneontology.org/amigo/term/GO:0016042	CPIJ002502 CPIJ002724 CPIJ005539 CPIJ011154 CPIJ011373 CPIJ011852 CPIJ012159 CPIJ017133 CPIJ020137
0.176984	4	16	3.30748	Sexual reproduction	http://amigo.geneontology.org/amigo/term/GO:0019953	CPIJ005048 CPIJ007710 CPIJ007711 CPIJ010739
0.181668	4	17	3.11292	Developmental process involved in reproduction	http://amigo.geneontology.org/amigo/term/GO:0003006	CPIJ005048 CPIJ007710 CPIJ007711 CPIJ010739
0.181668	3	10	3.96897	Regulation of transporter activity	http://amigo.geneontology.org/amigo/term/GO:0032409	CPIJ012785 CPIJ016979 CPIJ019902
0.181668	3	10	3.96897	Regulation of ion transmembrane transporter activity	http://amigo.geneontology.org/amigo/term/GO:0032412	CPIJ012785 CPIJ016979 CPIJ019902
0.181668	4	17	3.11292	Nucleoside bisphosphate metabolic process	http://amigo.geneontology.org/amigo/term/GO:0033865	CPIJ002065 CPIJ014889 CPIJ016430 CPIJ016639
0.181668	3	10	3.96897	Nucleoside bisphosphate biosynthetic process	http://amigo.geneontology.org/amigo/term/GO:0033866	CPIJ014889 CPIJ016430 CPIJ016639
0.181668	4	17	3.11292	Ribonucleoside bisphosphate metabolic process	http://amigo.geneontology.org/amigo/term/GO:0033875	CPIJ002065 CPIJ014889 CPIJ016430 CPIJ016639
0.181668	3	10	3.96897	Ribonucleoside bisphosphate biosynthetic process	http://amigo.geneontology.org/amigo/term/GO:0034030	CPIJ014889 CPIJ016430 CPIJ016639
0.181668	4	17	3.11292	Purine nucleoside bisphosphate metabolic process	http://amigo.geneontology.org/amigo/term/GO:0034032	CPIJ002065 CPIJ014889 CPIJ016430 CPIJ016639
0.181668	3	10	3.96897	Purine nucleoside bisphosphate biosynthetic process	http://amigo.geneontology.org/amigo/term/GO:0034033	CPIJ014889 CPIJ016430 CPIJ016639
0.181668	3	10	3.96897	Regulation of potassium ion transport	http://amigo.geneontology.org/amigo/term/GO:0043266	CPIJ012785 CPIJ016979 CPIJ019902
0.181668	4	17	3.11292	Alcohol biosynthetic process	http://amigo.geneontology.org/amigo/term/GO:0046165	CPIJ012003 CPIJ015062 CPIJ015413 CPIJ016411
0.181668	3	10	3.96897	Monosaccharide biosynthetic process	http://amigo.geneontology.org/amigo/term/GO:0046364	CPIJ002354 CPIJ010515 CPIJ010518
0.181668	3	10	3.96897	Gluconeogenesis	http://amigo.geneontology.org/amigo/term/GO:0006094	CPIJ002354 CPIJ010515 CPIJ010518
0.181668	3	10	3.96897	RRNA modification	http://amigo.geneontology.org/amigo/term/GO:0000154	CPIJ001394 CPIJ007234 CPIJ008791
0.181668	6	33	2.40544	Cellular response to toxic substance	http://amigo.geneontology.org/amigo/term/GO:0097237	CPIJ007710 CPIJ007711 CPIJ008014 CPIJ009679 CPIJ011296 CPIJ016031
0.181668	6	33	2.40544	Detoxification	http://amigo.geneontology.org/amigo/term/GO:0098754	CPIJ007710 CPIJ007711 CPIJ008014 CPIJ009679 CPIJ011296 CPIJ016031
0.181668	3	10	3.96897	Regulation of potassium ion transmembrane transporter activity	http://amigo.geneontology.org/amigo/term/GO:1901016	CPIJ012785 CPIJ016979 CPIJ019902
0.181668	3	10	3.96897	Regulation of potassium ion transmembrane transport	http://amigo.geneontology.org/amigo/term/GO:1901379	CPIJ012785 CPIJ016979 CPIJ019902
0.181668	3	10	3.96897	Regulation of cation transmembrane transport	http://amigo.geneontology.org/amigo/term/GO:1904062	CPIJ012785 CPIJ016979 CPIJ019902
0.181668	6	33	2.40544	Cellular detoxification	http://amigo.geneontology.org/amigo/term/GO:1990748	CPIJ007710 CPIJ007711 CPIJ008014 CPIJ009679 CPIJ011296 CPIJ016031
0.181668	3	10	3.96897	Regulation of cation channel activity	http://amigo.geneontology.org/amigo/term/GO:2001257	CPIJ012785 CPIJ016979 CPIJ019902
0.181668	8	50	2.11679	Mitochondrial protein-containing complex	http://amigo.geneontology.org/amigo/term/GO:0098798	CPIJ000484 CPIJ004582 CPIJ007734 CPIJ007771 CPIJ010382 CPIJ011693 CPIJ015890 CPIJ019848
0.181668	3	10	3.96897	Pseudouridine synthase activity	http://amigo.geneontology.org/amigo/term/GO:0009982	CPIJ000029 CPIJ000795 CPIJ011446
0.181668	4	17	3.11292	Intramolecular oxidoreductase activity	http://amigo.geneontology.org/amigo/term/GO:0016860	CPIJ002354 CPIJ003988 CPIJ006375 CPIJ018524
0.181668	8	50	2.11679	Glutathione metabolic process	http://amigo.geneontology.org/amigo/term/GO:0006749	CPIJ002663 CPIJ002674 CPIJ002682 CPIJ002683 CPIJ006159 CPIJ006160 CPIJ019572 CPIJ020053
0.181668	6	33	2.40544	Mitochondrial transport	http://amigo.geneontology.org/amigo/term/GO:0006839	CPIJ004238 CPIJ004795 CPIJ005941 CPIJ007734 CPIJ010382 CPIJ015890
0.181668	6	33	2.40544	Response to toxic substance	http://amigo.geneontology.org/amigo/term/GO:0009636	CPIJ007710 CPIJ007711 CPIJ008014 CPIJ009679 CPIJ011296 CPIJ016031
0.181668	3	10	3.96897	Regulation of metal ion transport	http://amigo.geneontology.org/amigo/term/GO:0010959	CPIJ012785 CPIJ016979 CPIJ019902
0.181668	3	10	3.96897	Fatty acid transport	http://amigo.geneontology.org/amigo/term/GO:0015908	CPIJ002502 CPIJ011154 CPIJ011155
0.181668	3	10	3.96897	Long-chain fatty acid transport	http://amigo.geneontology.org/amigo/term/GO:0015909	CPIJ002502 CPIJ011154 CPIJ011155
0.181668	3	10	3.96897	Hexose biosynthetic process	http://amigo.geneontology.org/amigo/term/GO:0019319	CPIJ002354 CPIJ010515 CPIJ010518
0.181668	3	10	3.96897	Regulation of transmembrane transporter activity	http://amigo.geneontology.org/amigo/term/GO:0022898	CPIJ012785 CPIJ016979 CPIJ019902
0.188743	5	25	2.64598	Actin filament binding	http://amigo.geneontology.org/amigo/term/GO:0051015	CPIJ000848 CPIJ000849 CPIJ004628 CPIJ008208 CPIJ019577
0.193581	14	110	1.68381	Exopeptidase activity	http://amigo.geneontology.org/amigo/term/GO:0008238	CPIJ001051 CPIJ001174 CPIJ001743 CPIJ001744 CPIJ008388 CPIJ010137 CPIJ010593 CPIJ010800 CPIJ010803 CPIJ011458 CPIJ011998 CPIJ012037 CPIJ018712 CPIJ018952
